# Supplementary material for: Contribution of genetic variation to transgenerational inheritance of DNA methylation
Source: Genome Biol. 2014 May 29;15(5):R73. doi: 10.1186/gb-2014-15-5-r73 (PMC4072933; doi:10.1186/gb-2014-15-5-r73)
Supplement: Additional file 1: Table S1 — Heritability estimates for 417,069 DNA methylation probe measures. The location of the target CpG site is given with Build 37 coordinates, along with the number of SNPs detected in the probe sequence from the European individuals in the 1000 Genomes Phase I Version 3 data. Heritability estimates with and without correction for estimated blood cell composition are provided. [file gb-2014-15-5-r73-S1.txt]

Probe	Chromosome	Position	# CpGs	Probe Type	�HIL� Classification	#SNPs	Heritability	Cell Count Corrected Heritability
cg00000029	16	53468112	3	II	HC	0	0.346	0.250
cg00000108	3	37459206	2	II	LC	0	0.000	0.000
cg00000109	3	171916037	1	II	LC	0	0.095	0.051
cg00000165	1	91194674	1	II	ICshore	0	0.131	0.120
cg00000236	8	42263294	3	II	IC	0	0.215	0.154
cg00000289	14	69341139	1	II	LC	0	0.192	0.160
cg00000292	16	28890100	2	II	IC	2	0.235	0.260
cg00000321	8	41167802	3	II	ICshore	0	0.075	0.060
cg00000363	1	230560793	1	II	ICshore	0	0.200	0.151
cg00000622	15	23034447	8	I	HC	1	0.000	0.000
cg00000658	9	139997924	3	II	HC	0	0.521	0.523
cg00000714	19	54695678	1	II	ICshore	2	0.437	0.488
cg00000721	6	25282779	2	II	LC	0	0.070	0.042
cg00000734	3	128902377	4	II	HC	0	0.090	0.072
cg00000769	12	124086477	6	I	HC	0	0.000	0.000
cg00000807	2	23913414	2	II	IC	1	0.261	0.166
cg00000884	4	154609857	2	II	LC	0	0.082	0.073
cg00000905	15	59785306	1	II	LC	0	0.000	0.000
cg00000924	11	2720463	2	II	HC	1	0.282	0.292
cg00000948	8	49890609	3	II	IC	0	0.055	0.028
cg00000957	1	5937253	3	I	IC	0	0.000	0.000
cg00001245	3	15106710	5	I	HC	0	0.070	0.082
cg00001249	14	60389786	1	II	LC	0	0.239	0.125
cg00001261	16	3463964	2	I	IC	1	0.498	0.507
cg00001269	20	48959004	1	II	LC	0	0.229	0.153
cg00001349	1	166958439	4	I	HC	0	0.168	0.155
cg00001364	1	214170376	3	II	IC	0	0.000	0.000
cg00001446	1	43831041	1	II	IC	0	0.028	0.047
cg00001534	1	51034865	1	II	LC	0	0.058	0.067
cg00001582	10	80828702	1	II	HC	0	0.019	0.022
cg00001583	1	200011786	5	I	HC	0	0.172	0.138
cg00001593	1	170490434	1	II	LC	1	0.086	0.048
cg00001747	2	105460263	5	I	HC	0	0.242	0.203
cg00001791	2	103414042	1	II	LC	0	0.215	0.198
cg00001793	12	11905390	3	I	IC	1	0.185	0.221
cg00001809	14	101154025	2	II	LC	1	0.392	0.236
cg00001854	16	47008491	1	II	LC	0	0.159	0.121
cg00001874	10	69990588	1	II	LC	0	0.371	0.326
cg00001930	18	60055084	1	II	LC	0	0.082	0.076
cg00002028	1	20960010	7	I	HC	0	0.000	0.000
cg00002033	19	39798481	5	I	HC	0	0.629	0.630
cg00002080	21	30390417	1	II	LC	0	0.511	0.409
cg00002116	17	79670410	7	I	HC	2	0.048	0.046
cg00002145	2	238249536	1	II	IC	0	0.096	0.021
cg00002190	8	19555033	1	II	LC	0	0.753	0.804
cg00002224	8	144120399	2	II	IC	0	0.533	0.524
cg00002236	18	67873061	2	II	HC	0	0.145	0.115
cg00002406	16	30366435	3	II	HC	0	0.037	0.026
cg00002426	3	57743543	3	II	ICshore	0	0.426	0.433
cg00002449	10	28961565	1	II	LC	0	0.136	0.107
cg00002464	8	120428418	4	II	IC	1	0.135	0.069
cg00002473	2	218988876	1	II	LC	0	0.000	0.000
cg00002490	4	2264510	2	II	HC	0	0.042	0.052
cg00002531	7	127721794	1	II	LC	0	0.005	0.000
cg00002591	3	52870543	1	II	LC	0	0.068	0.065
cg00002593	1	1268793	1	II	IC	1	0.084	0.041
cg00002597	16	31437783	2	II	LC	0	0.000	0.000
cg00002646	1	153515502	3	II	LC	0	0.115	0.129
cg00002660	12	56583610	4	II	HC	1	0.000	0.000
cg00002719	1	169396706	5	I	IC	0	0.011	0.000
cg00002749	17	57839538	3	I	LC	1	0.355	0.363
cg00002769	16	90002618	2	I	ICshore	0	0.085	0.076
cg00002808	1	223568700	2	II	LC	0	0.139	0.059
cg00002809	17	76482353	3	I	IC	1	0.094	0.042
cg00002810	1	57888707	1	II	HC	0	0.346	0.277
cg00002837	1	44513358	2	I	LC	0	0.500	0.456
cg00002930	6	31515398	3	II	IC	0	0.000	0.000
cg00003014	3	197279819	1	II	LC	0	0.009	0.010
cg00003091	4	1715004	1	II	HC	0	0.000	0.000
cg00003173	3	14166750	4	II	HC	0	0.005	0.000
cg00003181	6	146157367	1	II	LC	0	0.046	0.020
cg00003187	1	8739981	1	II	LC	3	0.185	0.105
cg00003202	1	151319512	6	I	IC	0	0.031	0.031
cg00003287	1	201346149	2	I	LC	0	0.371	0.381
cg00003298	12	113901210	7	I	HC	0	0.389	0.363
cg00003305	19	30715645	4	II	IC	0	0.047	0.022
cg00003345	1	10816499	2	II	LC	0	0.539	0.470
cg00003513	1	10757436	1	II	LC	0	0.103	0.059
cg00003529	3	149510115	1	II	LC	0	0.198	0.141
cg00003578	1	12600529	3	II	IC	0	0.661	0.689
cg00003625	17	48912543	4	I	IC	0	0.670	0.655
cg00003722	10	4500434	2	II	IC	0	0.000	0.000
cg00003784	17	62503072	3	II	HC	1	0.021	0.015
cg00003858	1	45080600	1	II	LC	0	0.310	0.077
cg00003900	16	2897074	1	II	LC	1	0.411	0.415
cg00003965	3	108476878	1	II	LC	0	0.460	0.473
cg00003994	7	15725862	1	II	ICshore	1	0.280	0.170
cg00004055	16	66586745	2	II	HC	1	0.000	0.000
cg00004061	6	81797194	1	II	LC	0	0.369	0.360
cg00004067	3	36981714	3	I	IC	0	0.000	0.000
cg00004072	19	39898015	2	II	ICshore	0	0.203	0.203
cg00004073	2	237027592	1	II	LC	2	0.878	0.882
cg00004082	4	10020360	4	I	ICshore	0	0.260	0.221
cg00004089	17	74678836	2	II	LC	0	0.375	0.187
cg00004105	10	100022608	2	II	LC	0	0.498	0.610
cg00004207	2	38977301	1	II	HC	0	0.462	0.464
cg00004219	12	132536833	3	II	IC	1	0.037	0.026
cg00004257	1	34629175	1	II	HC	0	0.112	0.097
cg00004421	17	7475079	1	II	LC	0	0.697	0.712
cg00004429	9	140681206	1	II	LC	1	0.093	0.096
cg00004533	21	45402464	1	II	HC	0	0.039	0.048
cg00004562	6	31089293	2	II	LC	0	0.109	0.035
cg00004608	6	134272463	1	II	LC	0	0.095	0.062
cg00004667	1	16292746	1	II	IC	1	0.343	0.229
cg00004700	2	106013885	1	II	LC	0	0.247	0.249
cg00004773	12	76722955	1	II	LC	0	0.153	0.174
cg00004775	22	46516503	1	II	LC	1	0.174	0.105
cg00004806	6	161558105	2	II	IC	0	0.220	0.206
cg00004818	4	178364146	1	II	LC	0	0.186	0.164
cg00004859	3	110612894	1	II	LC	1	0.000	0.000
cg00004883	16	75148460	5	I	IC	0	0.138	0.139
cg00004939	14	69261661	2	II	HC	0	0.030	0.019
cg00004963	6	147124996	1	II	IC	0	0.402	0.403
cg00004979	12	111885466	4	I	IC	0	0.130	0.109
cg00004996	8	17271535	1	II	ICshore	0	0.444	0.433
cg00005010	16	56691849	7	I	IC	1	0.000	0.000
cg00005040	6	127439206	2	II	ICshore	0	0.027	0.000
cg00005072	16	89371982	2	II	HC	1	0.448	0.466
cg00005083	6	46655543	6	I	HC	1	0.339	0.317
cg00005112	16	69958840	2	II	IC	0	0.257	0.166
cg00005166	16	3264442	1	II	LC	0	0.380	0.323
cg00005215	18	61223377	1	II	LC	0	0.038	0.012
cg00005297	4	3465367	4	II	HC	1	0.429	0.376
cg00005306	16	30709566	6	I	HC	0	0.107	0.118
cg00005437	17	18010740	1	II	LC	1	0.316	0.165
cg00005541	12	133009863	4	II	HC	4	0.164	0.138
cg00005543	6	170151632	5	I	HC	0	0.000	0.000
cg00005619	11	47608722	1	II	LC	0	0.352	0.271
cg00005622	8	145180403	1	II	HC	0	0.221	0.204
cg00005740	13	24079418	4	I	IC	0	0.109	0.113
cg00005817	4	75168741	3	II	LC	0	0.009	0.010
cg00005847	2	177029073	1	II	LC	1	0.106	0.102
cg00005849	2	237071182	1	II	LC	0	0.120	0.109
cg00005861	10	112068221	1	II	LC	0	0.126	0.137
cg00006032	14	66974439	2	II	HC	0	0.011	0.023
cg00006081	10	124908907	1	II	HC	0	0.329	0.120
cg00006090	16	72206655	1	II	LC	1	0.090	0.076
cg00006122	12	52463316	2	II	HC	0	0.043	0.036
cg00006198	1	154476306	2	II	LC	1	0.099	0.093
cg00006243	2	26726565	2	II	IC	0	0.002	0.003
cg00006397	1	160336699	2	II	LC	0	0.300	0.132
cg00006414	7	148822837	4	II	ICshore	0	0.547	0.547
cg00006459	4	148635716	1	II	LC	0	0.296	0.285
cg00006626	1	154127462	3	II	IC	0	0.574	0.594
cg00006787	13	110533441	2	II	IC	0	0.325	0.317
cg00006867	15	90066806	1	II	LC	0	0.334	0.158
cg00006884	7	23637030	3	II	HC	1	0.131	0.137
cg00006948	4	1768889	6	I	HC	0	0.655	0.659
cg00007032	13	30002629	2	II	IC	0	0.029	0.000
cg00007036	1	33742089	3	I	IC	1	0.034	0.000
cg00007064	9	124974153	1	II	LC	0	0.014	0.009
cg00007076	8	67342600	1	II	ICshore	0	0.719	0.579
cg00007221	1	43999020	2	II	LC	1	0.158	0.103
cg00007226	14	105781366	3	II	HC	0	0.016	0.014
cg00007239	4	165877045	1	II	LC	0	0.118	0.136
cg00007269	19	2945106	3	II	HC	0	0.000	0.000
cg00007300	14	24521434	5	I	HC	0	0.000	0.000
cg00007326	19	13366046	4	II	IC	1	0.216	0.197
cg00007420	6	99796732	1	II	ICshore	0	0.418	0.462
cg00007426	2	240404782	3	II	IC	1	0.098	0.085
cg00007466	19	7585086	3	II	HC	0	0.208	0.172
cg00007540	14	103609265	1	II	LC	1	0.425	0.433
cg00007644	11	20623259	3	II	HC	0	0.178	0.152
cg00007675	8	37606579	1	II	LC	0	0.065	0.053
cg00007800	1	1838518	1	II	LC	1	0.457	0.375
cg00007898	1	205180627	6	I	HC	0	0.006	0.006
cg00007981	11	93862594	2	II	HC	0	0.000	0.000
cg00007987	19	56156430	5	I	IC	1	0.394	0.326
cg00008004	1	153756119	4	I	HC	1	0.022	0.000
cg00008033	19	52429980	2	II	ICshore	1	0.177	0.082
cg00008036	1	179712091	3	II	HC	0	0.100	0.060
cg00008188	14	69262694	4	II	HC	0	0.078	0.075
cg00008345	2	232643843	1	II	LC	0	0.083	0.086
cg00008387	16	50059011	2	II	HC	0	0.000	0.000
cg00008446	1	156815774	3	II	HC	0	0.391	0.335
cg00008452	12	99126269	1	II	LC	0	0.000	0.000
cg00008488	5	175199915	1	II	ICshore	0	0.473	0.476
cg00008493	14	93813777	4	II	HC	1	0.000	0.000
cg00008544	5	179778527	1	II	LC	0	0.360	0.358
cg00008564	6	27830391	1	II	LC	0	0.000	0.000
cg00008612	13	60726243	2	II	LC	0	0.000	0.000
cg00008621	14	62179983	1	II	LC	0	0.000	0.000
cg00008629	9	115093661	1	II	LC	0	0.750	0.776
cg00008647	1	207082900	5	I	HC	0	0.543	0.440
cg00008665	3	43146780	1	II	ICshore	0	0.358	0.341
cg00008671	10	86087961	2	II	HC	0	0.427	0.333
cg00008695	8	960721	1	II	LC	0	0.153	0.027
cg00008713	18	11980953	4	II	HC	2	0.070	0.093
cg00008737	19	51021200	3	II	HC	0	0.107	0.099
cg00008800	2	38710171	2	I	LC	0	0.006	0.002
cg00008810	1	53924763	3	II	LC	0	0.000	0.000
cg00008819	4	3257791	4	I	IC	1	0.200	0.193
cg00008823	1	52344227	2	II	HC	1	0.000	0.000
cg00008839	19	2269146	6	I	HC	0	0.000	0.000
cg00008971	1	45966925	1	II	LC	1	0.318	0.311
cg00009001	12	120151890	1	II	LC	1	0.031	0.026
cg00009053	11	61283865	1	II	IC	1	0.695	0.694
cg00009088	11	60930188	1	II	LC	0	0.331	0.078
cg00009167	1	109656433	1	II	HC	1	0.000	0.000
cg00009196	20	19954588	1	II	LC	2	0.456	0.476
cg00009214	12	16064569	5	I	HC	0	0.000	0.000
cg00009292	1	50882082	3	I	HC	0	0.034	0.028
cg00009293	7	44151172	1	II	IC	0	0.166	0.000
cg00009306	14	22989583	1	II	LC	1	0.611	0.736
cg00009349	14	22674549	1	II	LC	0	0.219	0.224
cg00009364	14	56586028	5	I	HC	0	0.244	0.233
cg00009407	14	89290921	4	II	HC	0	0.004	0.000
cg00009412	2	118572392	3	II	HC	0	0.088	0.086
cg00009421	2	44065571	1	II	LC	0	0.135	0.073
cg00009436	4	186402631	1	II	LC	0	0.051	0.041
cg00009523	2	1165351	3	II	IC	1	0.879	0.879
cg00009553	16	61854084	1	II	LC	0	0.354	0.264
cg00009750	2	202730892	1	II	LC	0	0.049	0.066
cg00009871	13	103532260	1	II	IC	0	0.039	0.009
cg00009922	13	110867376	2	II	LC	1	0.174	0.072
cg00009927	16	1157223	2	II	IC	1	0.314	0.319
cg00009944	21	48017232	1	II	LC	0	0.154	0.105
cg00010046	16	88729480	4	II	HC	0	0.138	0.135
cg00010078	2	109967172	1	II	LC	1	0.332	0.270
cg00010108	4	1615271	3	II	IC	1	0.329	0.319
cg00010168	10	99258642	2	II	HC	0	0.021	0.025
cg00010266	8	145734519	3	II	HC	0	0.088	0.070
cg00010445	19	14089630	2	II	HC	0	0.451	0.410
cg00010654	1	45476118	1	II	ICshore	0	0.639	0.634
cg00010672	2	55281781	2	II	LC	0	0.259	0.101
cg00010742	1	91182989	3	II	HC	0	0.065	0.044
cg00010789	2	232321341	1	II	LC	0	0.089	0.051
cg00010853	6	30653167	2	II	LC	0	0.536	0.473
cg00010890	12	76406513	1	II	LC	0	0.085	0.057
cg00010932	2	170680664	1	II	LC	0	0.208	0.212
cg00010946	3	157819282	1	II	LC	0	0.189	0.166
cg00010947	4	84377400	2	II	HC	0	0.017	0.020
cg00010954	16	54620055	4	I	IC	1	0.554	0.544
cg00010992	4	90032982	3	II	HC	0	0.000	0.000
cg00011122	16	11439027	1	II	HC	0	0.068	0.060
cg00011203	1	9259066	2	II	HC	0	0.341	0.302
cg00011225	2	219738314	8	I	HC	0	0.023	0.000
cg00011239	2	20876220	1	II	LC	0	0.449	0.437
cg00011247	8	64081001	6	I	HC	1	0.010	0.015
cg00011284	16	53469344	1	II	HC	0	0.000	0.000
cg00011346	2	213403859	3	II	HC	1	0.129	0.063
cg00011350	12	49444296	2	I	LC	0	0.080	0.064
cg00011459	16	8890425	2	II	LC	0	0.220	0.209
cg00011460	4	40439822	1	II	HC	0	0.000	0.000
cg00011482	14	37128790	2	II	ICshore	0	0.436	0.333
cg00011513	1	152484386	1	II	LC	0	0.343	0.187
cg00011564	16	3591728	2	II	IC	1	0.056	0.052
cg00011578	19	46850432	2	II	HC	0	0.074	0.071
cg00011605	16	85193529	2	II	IC	1	0.028	0.010
cg00011616	17	75672423	4	I	IC	0	0.026	0.020
cg00011717	1	5918462	4	I	IC	0	0.090	0.078
cg00011740	16	49311903	2	II	HC	0	0.074	0.096
cg00011754	3	14584788	1	II	IC	0	0.000	0.000
cg00011856	2	217560946	1	II	LC	0	0.208	0.178
cg00011861	14	103607265	1	II	IC	0	0.493	0.408
cg00011924	17	8301192	5	I	IC	1	0.728	0.734
cg00012036	17	73775612	3	II	HC	1	0.097	0.098
cg00012126	2	193061253	1	II	LC	0	0.000	0.000
cg00012148	6	54172997	1	II	LC	0	0.038	0.021
cg00012194	22	50720288	2	II	ICshore	0	0.152	0.111
cg00012199	14	21151024	4	II	HC	0	0.051	0.044
cg00012203	2	219082015	4	I	HC	0	0.192	0.203
cg00012238	18	21718458	1	II	IC	0	0.246	0.243
cg00012317	1	149370974	2	II	LC	0	0.000	0.000
cg00012362	1	153599487	2	II	LC	0	0.877	0.885
cg00012386	1	227922512	2	II	HC	0	0.155	0.154
cg00012397	11	17756435	8	I	HC	0	0.014	0.000
cg00012469	7	140771419	1	II	ICshore	0	0.000	0.000
cg00012522	15	98503952	4	I	HC	1	0.448	0.367
cg00012529	12	132896897	5	I	IC	0	0.027	0.025
cg00012576	13	94568320	1	II	LC	0	0.600	0.496
cg00012638	6	39280541	1	II	LC	0	0.806	0.803
cg00012692	13	20805487	2	I	ICshore	0	0.504	0.488
cg00012698	15	34158767	1	II	LC	0	0.157	0.135
cg00012701	6	30434338	5	I	HC	0	0.235	0.224
cg00012762	17	72744649	6	I	HC	0	0.092	0.076
cg00012792	6	8064493	1	II	HC	1	0.127	0.130
cg00012920	17	73911257	2	II	IC	0	0.049	0.054
cg00012960	16	411011	3	II	HC	0	0.000	0.000
cg00012992	14	61788345	7	I	HC	0	0.000	0.000
cg00013006	11	4389856	1	II	LC	0	0.105	0.097
cg00013015	6	33866316	2	II	LC	0	0.000	0.000
cg00013301	4	72894733	1	II	LC	0	0.259	0.244
cg00013349	1	77049380	1	II	LC	0	0.240	0.177
cg00013369	1	192857594	1	II	LC	1	0.310	0.200
cg00013374	7	100730520	2	II	LC	0	0.080	0.040
cg00013409	1	38231980	2	II	IC	0	0.044	0.047
cg00013441	12	123258908	4	I	HC	0	0.216	0.226
cg00013451	8	23711589	1	II	LC	0	0.360	0.343
cg00013475	2	71680721	7	I	HC	0	0.206	0.110
cg00013569	17	80615692	4	I	HC	1	0.000	0.000
cg00013618	22	22380839	1	II	LC	3	0.244	0.067
cg00013660	9	140068770	1	II	IC	0	0.176	0.089
cg00013733	19	1423273	2	II	ICshore	0	0.225	0.184
cg00013804	2	9358577	1	II	LC	0	0.053	0.000
cg00013809	7	158249711	1	II	LC	0	0.040	0.030
cg00013899	1	64992433	3	II	LC	0	0.383	0.424
cg00013993	19	7533810	5	I	IC	2	0.037	0.045
cg00014085	2	85581505	1	II	IC	0	0.000	0.000
cg00014104	22	22220367	1	II	IC	0	0.538	0.525
cg00014112	2	127413530	3	I	HC	0	0.000	0.000
cg00014118	1	1935561	2	II	ICshore	2	0.298	0.290
cg00014194	9	137978763	1	II	ICshore	1	0.557	0.546
cg00014260	8	10383071	1	II	LC	0	0.364	0.238
cg00014272	19	2329227	2	II	HC	0	0.107	0.067
cg00014285	2	200716175	1	II	HC	0	0.000	0.000
cg00014289	11	124709875	4	II	HC	0	0.022	0.019
cg00014301	2	3327027	2	II	LC	0	0.000	0.000
cg00014333	8	20130023	1	II	LC	1	0.490	0.410
cg00014377	7	101364176	1	II	LC	1	0.645	0.674
cg00014445	1	44034053	1	II	LC	0	0.076	0.072
cg00014484	12	131865279	5	I	IC	0	0.433	0.419
cg00014638	10	94113651	1	II	LC	1	0.094	0.074
cg00014665	8	142243060	3	II	IC	1	0.000	0.000
cg00014733	22	29730659	3	II	LC	1	0.129	0.070
cg00014752	5	132073447	4	II	HC	0	0.000	0.000
cg00014754	8	143761811	2	II	LC	0	0.269	0.236
cg00014786	7	6614945	1	II	LC	0	0.085	0.079
cg00014806	19	2475658	4	I	HC	1	0.111	0.104
cg00014830	17	77765733	1	II	ICshore	1	0.446	0.506
cg00014837	12	6757257	2	II	ICshore	0	0.000	0.000
cg00014900	1	44438411	1	II	LC	2	0.000	0.000
cg00014996	18	158348	5	I	HC	0	0.000	0.000
cg00014998	2	177014962	3	II	IC	0	0.178	0.160
cg00015024	10	97803045	1	II	HC	0	0.184	0.180
cg00015058	2	66652949	1	II	HC	0	0.205	0.088
cg00015121	14	24024633	1	II	LC	1	0.521	0.483
cg00015319	12	54500832	3	II	HC	0	0.501	0.570
cg00015340	6	19086423	1	II	LC	0	0.031	0.036
cg00015343	11	44786266	1	II	LC	1	0.170	0.092
cg00015373	9	134247288	1	II	IC	0	0.081	0.087
cg00015530	8	145052950	3	I	IC	1	0.000	0.000
cg00015603	2	241069873	2	II	IC	1	0.119	0.103
cg00015639	14	24554539	1	II	LC	0	0.002	0.000
cg00015699	12	90313589	6	I	IC	0	0.000	0.000
cg00015770	4	122302007	2	II	HC	0	0.161	0.115
cg00015930	1	46921746	5	I	IC	2	0.000	0.000
cg00016066	15	57210658	7	I	HC	2	0.017	0.030
cg00016127	11	56310671	1	II	LC	0	0.000	0.000
cg00016156	5	170815183	2	II	HC	1	0.055	0.056
cg00016223	6	36515007	5	I	HC	1	0.026	0.019
cg00016238	1	244374065	4	I	IC	1	0.424	0.418
cg00016255	17	41133928	1	II	LC	0	0.154	0.074
cg00016324	2	144223682	1	II	LC	0	0.000	0.000
cg00016360	7	21582131	1	II	LC	1	0.149	0.144
cg00016406	14	104643443	5	I	IC	3	0.053	0.051
cg00016439	18	55018650	1	II	LC	2	0.256	0.147
cg00016481	8	77768353	4	I	IC	0	0.028	0.000
cg00016498	17	40307048	2	II	HC	1	0.034	0.053
cg00016593	1	41483423	2	II	IC	0	0.138	0.157
cg00016618	16	1705991	3	I	IC	0	0.022	0.017
cg00016718	6	49405490	2	II	LC	0	0.000	0.000
cg00016783	2	8936684	1	II	LC	0	0.059	0.025
cg00016814	7	145875026	1	II	LC	0	0.174	0.181
cg00016841	16	31499479	2	II	HC	0	0.150	0.140
cg00016892	19	41948653	1	II	LC	1	0.268	0.259
cg00016913	17	27369892	2	II	LC	2	0.630	0.670
cg00016968	1	113250448	1	II	ICshore	1	0.163	0.185
cg00017002	6	28249251	4	I	HC	0	0.135	0.139
cg00017033	14	60559007	6	I	HC	0	0.000	0.000
cg00017059	2	45797255	1	II	LC	2	0.000	0.000
cg00017062	15	70669548	1	II	IC	0	0.428	0.411
cg00017121	17	38244555	1	II	IC	1	0.063	0.052
cg00017157	1	167127353	1	II	LC	1	0.840	0.841
cg00017188	17	38375747	4	I	HC	0	0.030	0.001
cg00017203	8	145000033	1	II	HC	1	0.416	0.417
cg00017271	17	76220743	2	II	IC	0	0.000	0.000
cg00017362	8	19711803	1	II	LC	2	0.000	0.000
cg00017363	10	8277523	5	I	IC	0	0.017	0.016
cg00017429	14	98170160	1	II	LC	1	0.020	0.010
cg00017441	19	18220973	5	I	HC	0	0.023	0.021
cg00017461	22	30663316	3	I	LC	0	0.000	0.000
cg00017475	9	136131707	2	II	HC	0	0.299	0.281
cg00017489	7	153583318	1	II	HC	0	0.263	0.279
cg00017546	1	28659475	1	II	LC	0	0.377	0.385
cg00017601	8	27288039	3	II	IC	1	0.011	0.002
cg00017639	15	85438982	1	II	LC	0	0.591	0.551
cg00017826	2	30644955	4	I	IC	0	0.331	0.219
cg00017842	2	119528421	2	II	LC	0	0.412	0.260
cg00017931	6	157932180	3	II	IC	0	0.483	0.570
cg00017970	1	26487737	1	II	ICshore	0	0.823	0.823
cg00018010	17	20105626	1	II	LC	0	0.089	0.064
cg00018024	10	134600848	6	I	HC	0	0.003	0.001
cg00018044	18	19109496	2	II	LC	0	0.178	0.116
cg00018103	1	29513749	2	II	IC	0	0.094	0.078
cg00018128	2	162275746	4	I	HC	1	0.146	0.041
cg00018181	7	101931734	2	II	LC	1	0.798	0.802
cg00018184	1	153519850	1	II	IC	1	0.524	0.395
cg00018198	2	65297247	1	II	LC	0	0.085	0.070
cg00018229	1	231113419	1	II	LC	0	0.283	0.276
cg00018524	2	110370907	3	II	HC	0	0.000	0.000
cg00018539	7	2632689	2	II	IC	0	0.017	0.004
cg00018557	17	43238884	5	I	HC	0	0.000	0.000
cg00018606	2	208989425	2	II	HC	0	0.209	0.174
cg00018696	8	3046483	2	II	LC	0	0.000	0.000
cg00018739	12	124459490	3	II	LC	0	0.000	0.000
cg00018828	16	1245911	5	I	ICshore	0	0.122	0.090
cg00018845	14	38067965	2	II	ICshore	0	0.329	0.249
cg00018850	14	73066921	1	II	LC	0	0.264	0.209
cg00018866	10	50343286	1	II	LC	0	0.005	0.000
cg00018896	13	25671476	3	II	IC	1	0.337	0.317
cg00019076	16	85670772	2	II	IC	0	0.158	0.171
cg00019082	3	11057500	1	II	LC	0	0.110	0.097
cg00019085	12	120933845	6	I	HC	1	0.000	0.000
cg00019093	13	30424932	3	II	HC	0	0.000	0.000
cg00019118	12	132851518	1	II	LC	0	0.000	0.000
cg00019137	19	41103107	5	I	HC	1	0.059	0.034
cg00019151	1	173470149	1	II	LC	2	0.097	0.070
cg00019196	13	46426202	1	II	LC	1	0.650	0.656
cg00019275	19	35249217	1	II	LC	0	0.219	0.110
cg00019301	4	123843794	1	II	HC	0	0.042	0.032
cg00019308	1	234906904	1	II	LC	0	0.015	0.004
cg00019366	12	130623366	1	II	HC	0	0.018	0.008
cg00019377	19	41035024	1	II	HC	0	0.104	0.117
cg00019458	1	7887942	3	II	LC	0	0.151	0.124
cg00019463	15	59279703	1	II	HC	0	0.065	0.077
cg00019495	4	57547525	2	II	IC	0	0.797	0.810
cg00019511	14	101201288	3	II	IC	1	0.219	0.199
cg00019576	8	144337537	5	I	HC	0	0.021	0.011
cg00019654	14	82148289	2	I	LC	0	0.500	0.491
cg00019678	12	110154229	2	II	IC	0	0.049	0.023
cg00019759	1	212687842	1	II	IC	2	0.487	0.473
cg00019778	6	160390889	1	II	HC	0	0.042	0.040
cg00019826	4	1554149	1	II	LC	0	0.308	0.145
cg00019838	16	6571083	2	II	LC	0	0.110	0.118
cg00019841	18	48256146	5	I	HC	0	0.426	0.404
cg00019877	9	115773738	1	II	LC	0	0.196	0.145
cg00019880	17	53832578	3	I	LC	2	0.086	0.079
cg00019997	7	108025567	1	II	LC	0	0.144	0.138
cg00020052	2	68546899	2	II	HC	0	0.179	0.052
cg00020175	15	71124693	2	II	IC	0	0.035	0.000
cg00020191	12	79258083	1	II	IC	0	0.175	0.185
cg00020297	6	17600383	5	I	HC	1	0.000	0.000
cg00020340	7	910388	3	I	IC	1	0.081	0.073
cg00020348	7	142749542	1	II	LC	0	0.180	0.157
cg00020352	6	111303252	4	I	HC	1	0.000	0.000
cg00020390	7	100727888	1	II	LC	2	0.060	0.000
cg00020405	5	65439520	1	II	LC	0	0.416	0.317
cg00020419	6	43273548	1	II	LC	0	0.000	0.000
cg00020446	12	124585444	2	II	IC	0	0.004	0.000
cg00020474	1	8214963	2	II	IC	0	0.427	0.302
cg00020533	6	35480916	1	II	LC	0	0.113	0.094
cg00020622	2	144694680	8	I	HC	0	0.000	0.000
cg00020649	15	28341562	3	I	HC	2	0.097	0.119
cg00020720	1	84972482	3	II	HC	0	0.044	0.014
cg00020778	12	109825145	1	II	LC	0	0.051	0.018
cg00020794	16	88824570	2	II	LC	0	0.139	0.113
cg00020799	12	94565092	1	II	LC	1	0.096	0.079
cg00020991	4	169930429	1	II	LC	1	0.407	0.352
cg00021028	21	45209230	2	II	HC	0	0.040	0.013
cg00021030	17	27225770	1	II	LC	0	0.121	0.032
cg00021108	14	92980026	5	I	HC	0	0.012	0.005
cg00021123	1	16945449	4	I	IC	0	0.563	0.582
cg00021128	17	4871207	4	I	HC	0	0.080	0.076
cg00021152	8	26367088	2	II	LC	0	0.007	0.000
cg00021166	12	27676702	3	II	IC	0	0.035	0.033
cg00021237	8	67525849	3	I	HC	0	0.463	0.452
cg00021242	15	29773425	2	II	LC	0	0.100	0.108
cg00021256	2	219848373	2	II	ICshore	0	0.041	0.016
cg00021275	2	128142155	1	II	LC	0	0.341	0.346
cg00021325	14	91294412	3	II	HC	0	0.509	0.529
cg00021476	16	85660215	2	II	IC	0	0.798	0.813
cg00021513	16	85214746	3	II	LC	1	0.229	0.183
cg00021527	17	34136180	1	II	HC	0	0.000	0.000
cg00021532	16	4324280	2	II	ICshore	1	0.637	0.671
cg00021539	6	37225413	5	I	IC	1	0.002	0.000
cg00021540	17	75084649	2	II	HC	1	0.417	0.420
cg00021550	1	54209080	1	II	LC	0	0.000	0.000
cg00021558	12	52262965	3	II	HC	1	0.003	0.000
cg00021600	16	84003607	4	I	LC	0	0.167	0.154
cg00021762	22	27832684	1	II	LC	0	0.096	0.089
cg00021783	15	43398581	1	II	LC	0	0.000	0.000
cg00021855	8	144690956	1	II	LC	0	0.798	0.798
cg00021933	1	86082316	3	I	LC	0	0.085	0.009
cg00021944	10	104005240	3	II	HC	0	0.043	0.055
cg00021945	19	52430920	3	I	HC	0	0.000	0.000
cg00021978	8	105476917	1	II	LC	0	0.090	0.072
cg00022054	1	48177261	1	II	LC	0	0.391	0.383
cg00022076	16	68293990	1	II	LC	0	0.113	0.060
cg00022101	10	129079552	1	II	LC	0	0.663	0.714
cg00022138	20	42085879	1	II	HC	1	0.000	0.000
cg00022145	22	49452167	1	II	LC	1	0.214	0.225
cg00022235	16	11764847	2	II	LC	1	0.127	0.055
cg00022259	12	133385284	4	II	IC	0	0.028	0.000
cg00022308	2	27851831	4	II	IC	0	0.000	0.000
cg00022492	15	41055530	1	II	HC	1	0.205	0.160
cg00022558	11	69590287	4	II	HC	0	0.040	0.000
cg00022594	19	15512550	1	II	LC	0	0.079	0.067
cg00022633	13	26827877	1	II	HC	0	0.000	0.000
cg00022642	1	231377610	2	II	ICshore	1	0.145	0.140
cg00022688	10	114136011	3	II	IC	0	0.017	0.020
cg00022858	4	55096616	3	II	HC	0	0.021	0.016
cg00022866	11	64108440	2	II	IC	0	0.748	0.771
cg00022871	17	43884358	1	II	LC	0	0.426	0.310
cg00022900	8	94143534	1	II	LC	0	0.228	0.187
cg00022911	19	19372392	2	II	IC	1	0.110	0.037
cg00023001	17	55938748	4	II	ICshore	0	0.000	0.000
cg00023024	1	23521272	3	II	IC	0	0.380	0.319
cg00023132	3	69133948	2	II	ICshore	0	0.000	0.000
cg00023154	1	44872463	1	II	HC	0	0.027	0.000
cg00023168	19	44669068	2	II	IC	1	0.000	0.000
cg00023174	19	12202386	1	II	LC	0	0.178	0.070
cg00023185	8	65489939	4	I	HC	0	0.221	0.120
cg00023233	10	126077698	1	II	HC	0	0.085	0.077
cg00023288	2	44223284	3	II	HC	1	0.000	0.000
cg00023321	6	31511363	1	II	LC	0	0.065	0.056
cg00023351	12	79187938	1	II	IC	0	0.031	0.048
cg00023411	2	72126422	2	I	IC	0	0.235	0.178
cg00023464	13	111267667	2	II	HC	0	0.654	0.642
cg00023492	1	19970710	5	I	HC	1	0.230	0.237
cg00023673	16	86755632	1	II	LC	0	0.070	0.078
cg00023695	15	75230594	4	I	HC	0	0.026	0.010
cg00023702	1	114496771	1	II	LC	0	0.123	0.114
cg00023726	1	2839935	1	II	LC	0	0.315	0.159
cg00023808	7	101944556	1	II	HC	0	0.251	0.246
cg00023919	11	66839191	1	II	ICshore	1	0.724	0.730
cg00024046	2	20398358	2	II	LC	0	0.083	0.059
cg00024086	7	156814491	4	II	HC	0	0.213	0.172
cg00024170	16	71894378	3	II	IC	1	0.000	0.000
cg00024192	2	179828541	2	II	LC	1	0.242	0.197
cg00024198	1	2443577	1	II	LC	1	0.091	0.073
cg00024247	13	93744608	2	II	LC	1	0.005	0.017
cg00024280	19	17501257	4	I	ICshore	0	0.000	0.000
cg00024382	17	34058623	4	I	HC	0	0.246	0.132
cg00024396	6	53214008	2	II	HC	0	0.005	0.000
cg00024404	5	79552470	1	II	HC	0	0.645	0.619
cg00024416	22	24240387	1	II	LC	0	0.792	0.824
cg00024443	16	21569473	1	II	IC	0	0.633	0.559
cg00024471	3	188692547	1	II	LC	0	0.383	0.431
cg00024472	17	47573864	5	I	HC	1	0.019	0.020
cg00024494	16	73096842	1	II	HC	0	0.405	0.419
cg00024516	4	123506194	1	II	LC	0	0.197	0.144
cg00024722	15	32163260	1	II	HC	0	0.157	0.126
cg00024790	16	22385412	3	II	HC	2	0.000	0.000
cg00024812	2	9564248	4	II	HC	0	0.000	0.000
cg00024967	3	169377818	2	II	IC	0	0.296	0.176
cg00024989	19	17902242	2	II	IC	0	0.475	0.412
cg00025044	10	50716478	1	II	LC	0	0.014	0.011
cg00025138	14	71275917	5	I	HC	0	0.061	0.055
cg00025155	3	61379582	3	I	IC	2	0.144	0.139
cg00025211	1	145588627	1	II	LC	0	0.413	0.462
cg00025331	2	145147350	2	II	HC	0	0.030	0.062
cg00025347	8	42359992	1	II	LC	0	0.006	0.000
cg00025357	1	17577455	1	II	LC	0	0.724	0.744
cg00025405	5	2135863	1	II	LC	0	0.149	0.072
cg00025436	12	56660492	3	II	HC	0	0.086	0.087
cg00025439	16	87856450	3	I	IC	1	0.282	0.282
cg00025496	17	1057343	2	I	LC	0	0.426	0.402
cg00025591	21	48026043	1	II	LC	1	0.226	0.143
cg00025626	2	239049392	2	II	ICshore	1	0.048	0.000
cg00025643	1	37904694	1	II	LC	0	0.270	0.137
cg00025647	3	147077127	4	I	HC	1	0.207	0.142
cg00025663	2	10827685	1	II	LC	0	0.061	0.027
cg00025680	2	45180560	1	II	ICshore	1	0.122	0.128
cg00025715	19	58597097	2	II	LC	0	0.097	0.097
cg00025795	17	77983156	2	II	IC	0	0.063	0.044
cg00025823	17	43909151	3	II	LC	0	0.268	0.259
cg00025877	6	34164284	5	I	HC	1	0.215	0.220
cg00025972	4	187762312	2	I	IC	0	0.150	0.130
cg00025981	13	42031281	4	I	HC	0	0.009	0.008
cg00025991	10	736625	1	II	ICshore	0	0.390	0.373
cg00026030	21	34100439	4	II	HC	0	0.047	0.034
cg00026033	12	56414490	3	I	LC	1	0.316	0.000
cg00026075	3	172465746	2	I	LC	1	0.044	0.017
cg00026104	16	85855299	2	II	IC	1	0.006	0.018
cg00026119	12	124270439	3	I	IC	0	0.060	0.055
cg00026141	3	191579258	1	II	LC	0	0.184	0.100
cg00026222	1	2144244	4	I	IC	0	0.205	0.200
cg00026230	16	30064606	6	I	HC	0	0.000	0.000
cg00026290	4	10686554	1	II	LC	0	0.313	0.078
cg00026327	17	79056183	2	II	IC	1	0.102	0.057
cg00026362	6	43858741	2	II	LC	0	0.662	0.654
cg00026374	6	35464536	4	II	HC	0	0.123	0.120
cg00026412	10	62059894	2	II	LC	0	0.138	0.124
cg00026455	16	90032736	2	II	LC	2	0.128	0.145
cg00026457	1	200116736	4	II	HC	1	0.000	0.000
cg00026458	2	207633745	1	II	LC	0	0.131	0.097
cg00026474	8	134585500	1	II	IC	1	0.701	0.717
cg00026546	1	33354785	2	II	IC	0	0.090	0.052
cg00026553	15	90562839	1	II	LC	0	0.418	0.410
cg00026603	13	73141877	1	II	LC	1	0.208	0.084
cg00026703	15	96870030	2	II	IC	0	0.294	0.106
cg00026731	18	55254092	3	II	HC	1	0.066	0.057
cg00026776	6	32278653	2	II	LC	1	0.038	0.043
cg00026803	1	160055253	2	II	LC	0	0.300	0.292
cg00026853	16	30934156	5	I	HC	0	0.026	0.019
cg00026857	12	6619803	1	II	LC	0	0.119	0.114
cg00026909	1	58089001	1	II	IC	1	0.801	0.797
cg00026919	13	40226031	1	II	LC	0	0.045	0.017
cg00026938	2	121363977	4	I	LC	0	0.326	0.297
cg00026974	17	42298151	5	I	HC	0	0.056	0.047
cg00027081	2	3325158	5	I	IC	0	0.455	0.420
cg00027083	18	5543801	6	I	HC	0	0.455	0.346
cg00027114	7	42740486	1	II	LC	0	0.071	0.026
cg00027120	7	142880832	1	II	LC	0	0.022	0.010
cg00027155	16	11099199	2	II	LC	1	0.866	0.863
cg00027162	7	151087726	3	II	LC	3	0.657	0.666
cg00027232	2	85547231	1	II	LC	1	0.352	0.215
cg00027400	18	49866412	3	II	HC	1	0.140	0.047
cg00027466	1	156269048	2	II	IC	0	0.079	0.082
cg00027499	16	30759507	5	I	HC	1	0.000	0.002
cg00027570	1	117306669	2	I	IC	1	0.358	0.171
cg00027586	18	76148676	2	II	LC	2	0.268	0.284
cg00027637	1	226900521	1	II	IC	0	0.019	0.000
cg00027650	15	57510575	2	II	LC	0	0.254	0.262
cg00027669	17	37382699	2	II	LC	0	0.171	0.157
cg00027674	11	87908897	1	II	ICshore	0	0.467	0.438
cg00027729	16	31285773	2	II	LC	0	0.168	0.173
cg00027745	7	1452678	3	I	HC	2	0.083	0.079
cg00027990	19	18368368	3	II	IC	1	0.136	0.092
cg00027995	15	39888093	1	II	LC	1	0.040	0.034
cg00028013	15	74218697	1	II	ICshore	0	0.560	0.690
cg00028014	2	201601406	1	II	LC	1	0.692	0.691
cg00028022	1	246984573	1	II	LC	0	0.857	0.864
cg00028034	20	30779307	1	II	LC	0	0.437	0.429
cg00028056	2	220407171	1	II	LC	0	0.197	0.194
cg00028135	3	114343673	2	II	IC	0	0.416	0.414
cg00028184	1	222638644	2	II	HC	0	0.437	0.404
cg00028211	2	45028802	4	I	HC	0	0.260	0.202
cg00028299	8	59170968	1	II	LC	0	0.026	0.018
cg00028308	12	54090754	1	II	IC	0	0.000	0.000
cg00028318	6	29570739	2	I	LC	1	0.196	0.147
cg00028336	4	186741788	3	II	IC	1	0.157	0.152
cg00028338	4	1952723	3	II	IC	0	0.000	0.000
cg00028429	15	101273479	2	II	LC	0	0.475	0.429
cg00028431	8	125564372	2	II	LC	0	0.000	0.011
cg00028455	6	126112406	3	II	HC	0	0.000	0.000
cg00028507	1	2918106	1	II	LC	0	0.268	0.181
cg00028515	3	187548756	1	II	LC	0	0.108	0.060
cg00028598	15	27128633	5	I	HC	0	0.039	0.037
cg00028636	12	6876321	1	II	HC	0	0.045	0.039
cg00028677	15	55884658	2	II	IC	1	0.037	0.019
cg00028678	2	131674175	4	I	IC	0	0.407	0.413
cg00028749	13	103451644	1	II	HC	0	0.001	0.004
cg00028757	6	31848498	4	I	IC	1	0.000	0.000
cg00028829	16	58768411	2	II	ICshore	0	0.086	0.049
cg00028844	20	43938184	1	II	LC	0	0.402	0.269
cg00028870	3	138634861	1	II	IC	0	0.000	0.000
cg00028881	6	31632939	4	I	HC	2	0.061	0.034
cg00028918	5	159200479	3	II	HC	0	0.179	0.184
cg00028929	12	52908478	1	II	LC	0	0.626	0.676
cg00028935	3	147114406	3	I	ICshore	0	0.168	0.048
cg00028993	19	48247714	1	II	LC	1	0.309	0.305
cg00029053	2	10830014	3	I	HC	0	0.000	0.000
cg00029161	7	75268282	1	II	HC	0	0.000	0.000
cg00029233	17	43227453	1	II	HC	0	0.012	0.006
cg00029246	7	137223417	1	II	LC	0	0.852	0.857
cg00029282	2	95941820	4	I	IC	0	0.092	0.068
cg00029284	12	111731203	4	II	IC	0	0.419	0.259
cg00029353	12	52241041	2	II	IC	0	0.035	0.026
cg00029397	12	57940957	3	II	HC	1	0.068	0.058
cg00029521	6	39272634	1	II	LC	0	0.493	0.354
cg00029583	8	1443908	5	I	IC	0	0.397	0.331
cg00029619	6	17760992	2	II	LC	1	0.046	0.017
cg00029640	19	35770141	3	II	IC	0	0.125	0.117
cg00029678	17	78354382	3	II	IC	0	0.000	0.000
cg00029821	6	147374493	1	II	LC	0	0.010	0.007
cg00029822	15	75871730	5	I	HC	0	0.000	0.000
cg00029825	16	31500439	2	II	HC	1	0.095	0.072
cg00029826	14	20801459	1	II	LC	2	0.059	0.064
cg00029831	8	145653349	5	I	HC	0	0.010	0.010
cg00029922	2	192030587	1	II	LC	0	0.100	0.093
cg00029973	17	3501741	4	II	IC	0	0.068	0.072
cg00029979	17	49027095	3	I	LC	0	0.000	0.000
cg00030005	7	155129409	1	II	IC	0	0.354	0.235
cg00030047	1	6268790	2	II	HC	1	0.310	0.274
cg00030291	7	8302094	3	I	HC	0	0.000	0.000
cg00030420	5	140683772	4	II	HC	0	0.273	0.302
cg00030422	3	38080704	4	I	HC	0	0.000	0.000
cg00030427	6	169562540	3	II	IC	0	0.241	0.210
cg00030432	7	100028974	2	II	ICshore	0	0.327	0.109
cg00030466	1	3147891	5	I	HC	2	0.095	0.082
cg00030476	1	146642035	1	II	LC	1	0.014	0.002
cg00030501	1	223181473	1	II	LC	0	0.018	0.000
cg00030508	6	30139542	3	II	ICshore	0	0.270	0.225
cg00030523	12	97885353	1	II	LC	0	0.049	0.041
cg00030588	16	87100811	1	II	IC	1	0.441	0.257
cg00030604	1	2379831	2	II	IC	0	0.711	0.703
cg00030627	10	131811605	3	II	LC	1	0.086	0.069
cg00030682	16	16175602	1	II	LC	1	0.083	0.085
cg00030774	15	29432143	1	II	LC	0	0.426	0.427
cg00030807	8	1786072	3	II	IC	0	0.169	0.150
cg00030816	1	145507504	3	II	HC	1	0.065	0.058
cg00030909	17	47112296	1	II	LC	0	0.026	0.027
cg00031013	17	7757933	2	II	ICshore	0	0.176	0.061
cg00031063	1	17303752	4	I	IC	0	0.000	0.000
cg00031105	6	33166117	2	I	LC	0	0.156	0.142
cg00031162	17	7453377	1	II	LC	0	0.426	0.321
cg00031165	7	87258360	5	I	HC	0	0.121	0.124
cg00031187	12	31522997	2	II	LC	0	0.270	0.255
cg00031277	4	101943443	1	II	LC	0	0.017	0.025
cg00031340	16	81130212	4	I	HC	0	0.046	0.033
cg00031346	6	168478519	1	II	LC	0	0.300	0.251
cg00031402	10	73612154	1	II	LC	0	0.038	0.052
cg00031443	19	7599076	5	I	HC	1	0.140	0.149
cg00031456	1	109234919	5	I	HC	0	0.015	0.015
cg00031476	2	28114244	1	II	ICshore	0	0.116	0.095
cg00031491	6	31837439	1	II	IC	0	0.061	0.049
cg00031663	19	10654640	6	I	HC	0	0.000	0.000
cg00031708	7	23051361	1	II	LC	0	0.197	0.212
cg00031722	8	57361263	4	II	IC	0	0.161	0.153
cg00031759	13	32889534	2	II	HC	0	0.049	0.048
cg00031779	18	56296243	1	II	LC	1	0.000	0.000
cg00031896	12	122020205	3	I	IC	0	0.242	0.127
cg00031967	7	43769114	5	I	HC	2	0.000	0.000
cg00031973	7	47783848	2	I	IC	0	0.500	0.439
cg00032036	19	7600417	3	II	HC	0	0.112	0.090
cg00032192	19	12818196	1	II	LC	0	0.000	0.000
cg00032205	8	98290372	3	II	HC	0	0.464	0.466
cg00032227	17	72772512	6	I	HC	0	0.071	0.047
cg00032246	17	33913953	2	II	LC	1	0.007	0.000
cg00032308	6	123107591	1	II	LC	0	0.081	0.049
cg00032366	19	5692159	3	II	ICshore	0	0.414	0.266
cg00032419	17	27895566	5	I	HC	1	0.065	0.055
cg00032490	12	131402349	4	I	ICshore	0	0.000	0.000
cg00032609	20	57606607	1	II	LC	0	0.392	0.279
cg00032610	8	711064	3	II	IC	0	0.000	0.000
cg00032643	1	3700680	2	II	IC	0	0.028	0.012
cg00032664	3	125237438	1	II	LC	0	0.049	0.013
cg00032686	4	1005072	7	I	HC	1	0.038	0.024
cg00032701	19	7911195	2	II	LC	0	0.094	0.087
cg00032756	12	45268999	3	II	ICshore	0	0.227	0.231
cg00032789	3	49377369	2	II	HC	0	0.012	0.000
cg00032805	4	165304473	3	II	HC	1	0.205	0.110
cg00032852	7	132767132	1	II	HC	1	0.052	0.047
cg00032879	1	2304264	3	II	LC	0	0.247	0.180
cg00032884	2	48540671	1	II	LC	1	0.407	0.311
cg00032912	15	96887529	4	I	ICshore	0	0.174	0.134
cg00032959	16	71326879	1	II	LC	0	0.240	0.167
cg00033155	2	110925418	1	II	LC	0	0.422	0.432
cg00033165	4	169952114	2	II	LC	1	0.079	0.041
cg00033209	16	3511787	1	II	LC	1	0.715	0.714
cg00033213	8	144399335	4	II	IC	2	0.894	0.893
cg00033220	18	3451606	3	I	HC	2	0.025	0.029
cg00033304	3	185302692	1	II	LC	0	0.111	0.099
cg00033334	12	123877320	1	II	LC	0	0.000	0.000
cg00033490	7	87027887	1	II	LC	0	0.064	0.058
cg00033516	4	38666773	2	II	HC	1	0.196	0.067
cg00033533	9	35116375	4	II	ICshore	0	0.015	0.012
cg00033551	16	4738568	5	I	IC	0	0.459	0.466
cg00033643	7	134001901	7	I	HC	1	0.026	0.022
cg00033666	15	96887043	2	II	HC	0	0.137	0.092
cg00033668	12	15942561	6	I	HC	0	0.175	0.145
cg00033703	15	63566255	1	II	LC	0	0.242	0.250
cg00033773	19	12779366	2	II	LC	0	0.001	0.000
cg00033806	8	143356113	3	I	IC	1	0.226	0.179
cg00033834	10	135018844	3	II	IC	0	0.185	0.095
cg00033877	13	113419845	1	II	IC	1	0.525	0.476
cg00033909	7	9674902	1	II	LC	0	0.258	0.120
cg00034003	16	88779146	3	I	LC	1	0.758	0.740
cg00034039	9	74526266	3	II	HC	0	0.054	0.055
cg00034076	8	85096037	4	I	ICshore	0	0.208	0.084
cg00034101	1	40098595	3	I	HC	1	0.534	0.459
cg00034130	11	3862931	2	II	ICshore	0	0.000	0.000
cg00034154	19	10337163	1	II	LC	0	0.020	0.000
cg00034336	2	8684126	6	I	IC	1	0.396	0.350
cg00034376	2	64068959	2	II	HC	0	0.038	0.029
cg00034416	1	155278724	6	I	HC	0	0.000	0.000
cg00034433	1	224803837	3	II	HC	1	0.067	0.083
cg00034555	19	14202331	4	II	HC	0	0.072	0.039
cg00034559	2	39892124	1	II	LC	0	0.532	0.542
cg00034574	20	62397348	1	II	LC	2	0.181	0.188
cg00034604	8	54787585	1	II	LC	0	0.112	0.068
cg00034611	16	89229269	2	II	LC	0	0.115	0.074
cg00034650	17	76987444	4	I	IC	0	0.000	0.000
cg00034755	22	50918361	1	II	IC	0	0.375	0.419
cg00034769	14	98444533	2	II	IC	0	0.511	0.537
cg00034852	18	77712060	4	II	HC	1	0.001	0.000
cg00035000	1	25255003	1	II	ICshore	0	0.000	0.000
cg00035074	7	2701567	4	II	IC	0	0.088	0.073
cg00035197	16	88962986	2	II	IC	1	0.236	0.230
cg00035220	7	158197980	1	II	LC	0	0.160	0.149
cg00035237	1	31538879	6	I	HC	0	0.087	0.067
cg00035249	1	228270481	4	I	HC	0	0.017	0.019
cg00035268	6	168225394	3	II	IC	0	0.000	0.000
cg00035316	2	176993017	4	I	ICshore	0	0.000	0.000
cg00035326	10	135208356	2	II	ICshore	0	0.361	0.347
cg00035347	10	104953608	1	II	LC	0	0.747	0.745
cg00035398	7	158656620	5	I	HC	1	0.484	0.483
cg00035449	6	169539646	4	II	ICshore	1	0.826	0.822
cg00035453	12	46122355	1	II	HC	0	0.000	0.000
cg00035608	19	37288450	3	II	HC	1	0.000	0.000
cg00035623	19	55919836	2	II	HC	0	0.103	0.064
cg00035630	11	33036664	1	II	LC	0	0.021	0.000
cg00035636	13	21900591	5	I	HC	1	0.892	0.895
cg00035673	6	33287504	2	II	LC	0	0.094	0.070
cg00035812	2	204193378	3	II	HC	0	0.067	0.062
cg00035847	1	29557016	1	II	HC	0	0.124	0.122
cg00035889	4	38689910	1	II	LC	1	0.030	0.028
cg00035923	7	1104035	1	II	IC	0	0.121	0.068
cg00035937	7	91874085	1	II	LC	0	0.313	0.264
cg00035945	4	75859212	1	II	ICshore	0	0.092	0.060
cg00035969	1	112159097	1	II	LC	0	0.306	0.235
cg00035980	13	113600332	1	II	LC	0	0.000	0.000
cg00036011	6	26271718	2	II	HC	0	0.108	0.109
cg00036110	1	40146660	2	II	LC	0	0.490	0.504
cg00036115	12	69080592	3	II	HC	2	0.090	0.099
cg00036119	16	7277833	2	II	LC	2	0.536	0.547
cg00036137	19	56688439	4	II	IC	0	0.214	0.193
cg00036258	16	4029218	3	II	IC	0	0.000	0.000
cg00036263	1	245852353	4	I	ICshore	1	0.066	0.042
cg00036299	16	10277505	2	I	HC	2	0.239	0.267
cg00036324	10	134693667	3	II	IC	1	0.226	0.234
cg00036328	12	123465816	3	II	HC	1	0.096	0.098
cg00036347	1	151811923	2	II	ICshore	1	0.626	0.621
cg00036369	3	63988378	1	II	LC	2	0.002	0.004
cg00036408	17	79316841	2	II	HC	0	0.570	0.527
cg00036440	16	3507875	4	II	HC	0	0.040	0.044
cg00036570	2	234384319	3	II	HC	0	0.268	0.160
cg00036585	6	164441131	1	II	IC	0	0.192	0.062
cg00036588	20	35275710	1	II	LC	0	0.203	0.162
cg00036599	1	150252074	3	II	LC	0	0.000	0.000
cg00036664	4	185938303	3	II	ICshore	0	0.175	0.138
cg00036723	17	32688878	1	II	LC	0	0.474	0.468
cg00036732	10	102767507	1	II	LC	0	0.358	0.295
cg00036788	4	54974682	1	II	LC	0	0.343	0.222
cg00036871	2	220436894	3	I	LC	0	0.459	0.426
cg00036976	16	85343281	1	II	IC	0	0.341	0.115
cg00037013	2	219722536	1	II	LC	0	0.367	0.350
cg00037056	4	956607	3	II	LC	0	0.072	0.046
cg00037058	2	178977341	3	I	IC	0	0.000	0.000
cg00037072	1	25573940	4	I	HC	0	0.026	0.023
cg00037153	3	128216699	1	II	HC	0	0.050	0.061
cg00037186	16	66959402	3	II	HC	0	0.172	0.104
cg00037223	16	29821824	2	I	LC	0	0.093	0.043
cg00037388	2	54951307	1	II	HC	0	0.099	0.103
cg00037400	16	89642613	4	II	HC	0	0.087	0.081
cg00037406	19	835147	1	II	ICshore	1	0.456	0.453
cg00037441	6	117198428	2	II	HC	0	0.376	0.317
cg00037450	21	45527029	5	I	HC	0	0.009	0.000
cg00037457	17	59531744	4	I	HC	0	0.118	0.105
cg00037681	12	47610371	2	II	IC	0	0.016	0.016
cg00037763	18	42281763	1	II	LC	0	0.116	0.118
cg00037856	3	127633627	1	II	LC	0	0.036	0.021
cg00037930	13	113445870	2	II	IC	0	0.070	0.080
cg00037940	3	138479285	1	II	LC	0	0.029	0.027
cg00037952	10	104535276	1	II	IC	0	0.000	0.002
cg00038167	19	7598438	3	II	ICshore	0	0.341	0.348
cg00038298	3	49235033	1	II	LC	0	0.047	0.049
cg00038342	2	1651130	1	II	LC	0	0.107	0.091
cg00038436	16	4323541	3	II	HC	0	0.016	0.013
cg00038446	1	172635668	1	II	LC	0	0.385	0.204
cg00038665	4	128798826	1	II	LC	0	0.000	0.000
cg00038675	1	152853543	3	I	LC	1	0.370	0.260
cg00038711	8	22014499	2	II	HC	0	0.195	0.158
cg00038736	19	38877134	2	I	HC	1	0.679	0.687
cg00038857	17	32645753	2	II	LC	1	0.122	0.022
cg00038877	1	227172604	2	II	LC	0	0.052	0.023
cg00039016	16	87421584	2	II	LC	1	0.086	0.062
cg00039044	4	83351858	5	I	HC	2	0.140	0.147
cg00039057	22	30162510	1	II	LC	0	0.409	0.392
cg00039070	7	133167057	1	II	LC	0	0.000	0.000
cg00039129	6	166100251	2	II	IC	0	0.071	0.033
cg00039147	17	35194628	2	II	LC	0	0.294	0.289
cg00039176	5	140753076	1	II	LC	1	0.292	0.291
cg00039177	6	33385850	3	I	HC	0	0.023	0.004
cg00039326	1	36615845	3	II	LC	0	0.283	0.219
cg00039385	19	4558558	4	II	HC	1	0.000	0.000
cg00039463	16	3931489	4	I	HC	0	0.556	0.557
cg00039478	16	2347504	2	II	IC	1	0.172	0.165
cg00039480	17	19620267	2	II	LC	0	0.463	0.395
cg00039489	16	24712522	1	II	LC	0	0.153	0.091
cg00039505	16	85855180	5	I	IC	0	0.316	0.301
cg00039564	7	27780592	3	II	HC	0	0.023	0.007
cg00039627	2	239143216	4	I	HC	1	0.048	0.051
cg00039793	10	120925308	7	I	HC	0	0.053	0.037
cg00039794	2	109403368	5	I	HC	0	0.000	0.000
cg00039864	5	177950666	1	II	LC	0	0.457	0.450
cg00039960	17	7142925	4	I	HC	0	0.008	0.007
cg00040007	15	41222276	6	I	HC	0	0.197	0.092
cg00040008	4	166128394	2	II	HC	0	0.065	0.032
cg00040013	1	249168473	2	II	ICshore	3	0.000	0.000
cg00040027	2	172747482	1	II	LC	1	0.000	0.000
cg00040047	2	162021002	1	II	LC	1	0.024	0.000
cg00040067	1	33365703	1	II	LC	0	0.054	0.043
cg00040103	2	46040236	1	II	LC	1	0.051	0.013
cg00040268	7	27152899	1	II	ICshore	0	0.034	0.023
cg00040312	12	54424679	4	I	HC	0	0.086	0.033
cg00040322	2	11240641	2	II	LC	2	0.039	0.037
cg00040367	1	169337476	3	I	ICshore	1	0.135	0.128
cg00040380	1	153963107	2	II	HC	0	0.000	0.000
cg00040411	6	164393165	1	II	HC	0	0.377	0.366
cg00040423	6	30293951	2	II	HC	0	0.000	0.000
cg00040426	9	138413253	1	II	LC	0	0.414	0.384
cg00040427	19	14044197	4	II	IC	0	0.113	0.109
cg00040446	1	40367965	4	I	HC	0	0.069	0.054
cg00040466	6	168918597	2	II	HC	0	0.329	0.313
cg00040486	8	123790743	1	II	LC	1	0.068	0.059
cg00040530	2	242835364	1	II	IC	1	0.000	0.000
cg00040566	10	131637099	5	I	IC	0	0.000	0.000
cg00040569	19	44438813	2	II	LC	0	0.183	0.126
cg00040575	22	18506180	1	II	LC	2	0.503	0.491
cg00040588	1	1290712	3	II	HC	1	0.749	0.767
cg00040590	22	17897985	1	II	IC	0	0.429	0.235
cg00040646	12	69979077	4	II	HC	2	0.066	0.064
cg00040708	3	49838627	1	II	LC	0	0.096	0.064
cg00040749	2	62556079	1	II	LC	0	0.014	0.006
cg00040837	1	236081097	1	II	LC	0	0.549	0.600
cg00040861	19	2328391	4	II	HC	0	0.000	0.000
cg00040862	2	1416889	3	I	LC	0	0.000	0.000
cg00040873	16	2009157	4	II	HC	0	0.115	0.074
cg00040945	15	83680531	6	I	HC	0	0.081	0.069
cg00040986	1	156956639	1	II	LC	0	0.407	0.149
cg00041014	1	52498044	1	II	LC	0	0.259	0.110
cg00041084	5	64398983	2	II	HC	0	0.071	0.042
cg00041270	4	26016797	1	II	LC	1	0.419	0.390
cg00041311	16	48402112	1	II	LC	0	0.001	0.000
cg00041328	17	3749806	1	II	HC	0	0.048	0.046
cg00041368	18	3879131	1	II	ICshore	1	0.007	0.014
cg00041401	1	114414408	1	II	LC	1	0.019	0.017
cg00041467	2	122494276	4	I	HC	0	0.078	0.072
cg00041564	17	9809187	2	II	LC	2	0.332	0.283
cg00041575	11	2322741	2	II	IC	0	0.521	0.522
cg00041599	5	176240038	3	I	IC	0	0.296	0.298
cg00041666	6	152702330	2	II	IC	0	0.403	0.381
cg00041759	11	66024941	5	I	HC	0	0.140	0.144
cg00041865	5	14904423	1	II	LC	0	0.000	0.000
cg00041872	1	46632690	1	II	HC	0	0.061	0.015
cg00041873	7	99138983	1	II	IC	0	0.000	0.000
cg00041898	8	143358426	1	II	IC	0	0.000	0.000
cg00041901	6	109703809	2	II	HC	0	0.000	0.000
cg00041989	17	55828038	3	II	IC	1	0.341	0.072
cg00042059	2	55087588	1	II	LC	1	0.000	0.000
cg00042081	6	127475733	2	II	LC	0	0.000	0.000
cg00042144	1	209958035	5	I	HC	1	0.071	0.066
cg00042156	10	42970842	1	II	LC	0	0.499	0.487
cg00042186	2	47748839	3	II	HC	0	0.136	0.138
cg00042208	5	173044350	2	II	LC	0	0.132	0.097
cg00042246	5	139493490	7	I	HC	0	0.174	0.167
cg00042263	2	118503396	1	II	LC	0	0.001	0.000
cg00042325	7	150104655	1	II	HC	0	0.479	0.139
cg00042335	10	70587154	6	I	HC	1	0.010	0.005
cg00042341	2	28789985	1	II	HC	1	0.303	0.280
cg00042356	1	8021962	5	I	HC	0	0.208	0.227
cg00042409	3	113232968	1	II	LC	0	0.338	0.328
cg00042478	5	14710790	4	I	IC	1	0.010	0.001
cg00042568	3	14987939	1	II	LC	1	0.263	0.116
cg00042611	16	57760115	5	I	HC	0	0.004	0.001
cg00042683	15	45487475	1	II	LC	1	0.031	0.038
cg00042837	17	37028650	1	II	LC	0	0.206	0.179
cg00042874	17	40830166	4	I	HC	0	0.039	0.038
cg00042882	7	100796809	1	II	LC	0	0.337	0.265
cg00042914	18	24446311	1	II	LC	0	0.159	0.117
cg00043004	16	2030892	2	II	ICshore	0	0.240	0.223
cg00043005	19	2227429	2	II	HC	1	0.250	0.213
cg00043043	7	92154718	2	II	LC	1	0.000	0.000
cg00043076	4	8443777	1	II	LC	1	0.341	0.341
cg00043080	19	40853155	1	II	IC	0	0.124	0.099
cg00043095	2	223289277	8	I	HC	0	0.174	0.138
cg00043284	17	77955342	4	II	IC	0	0.000	0.000
cg00043324	1	247195817	3	I	IC	5	0.032	0.037
cg00043364	5	133916105	1	II	LC	0	0.109	0.117
cg00043371	17	71188425	3	I	HC	0	0.000	0.000
cg00043379	11	69634240	3	II	HC	1	0.126	0.089
cg00043444	6	134384706	2	II	LC	0	0.000	0.000
cg00043510	1	235814134	3	II	HC	0	0.181	0.148
cg00043524	6	169951954	3	II	LC	0	0.096	0.083
cg00043564	7	101005832	1	II	HC	0	0.362	0.414
cg00043591	7	156874860	3	II	LC	0	0.291	0.148
cg00043599	1	45274600	1	II	LC	0	0.260	0.182
cg00043788	20	25062754	3	II	HC	0	0.168	0.157
cg00043790	1	6093972	2	II	LC	1	0.342	0.232
cg00043792	10	26219304	1	II	LC	2	0.462	0.417
cg00043800	2	74612144	1	II	LC	0	0.471	0.445
cg00043819	4	185942529	4	I	HC	0	0.084	0.055
cg00043949	6	169900951	4	I	IC	0	0.098	0.105
cg00044050	16	11439710	5	I	HC	1	0.750	0.752
cg00044097	2	106055153	1	II	LC	1	0.411	0.173
cg00044107	6	75795067	3	II	HC	0	0.053	0.000
cg00044170	12	2986348	6	I	HC	0	0.000	0.000
cg00044245	6	94128889	2	II	HC	0	0.330	0.249
cg00044289	12	121019603	1	II	LC	0	0.000	0.000
cg00044299	18	24126361	1	II	LC	0	0.141	0.126
cg00044318	19	34988751	3	II	IC	1	0.155	0.144
cg00044372	16	85070825	1	II	IC	1	0.280	0.268
cg00044466	16	15238525	1	II	LC	0	0.460	0.433
cg00044505	8	48649086	1	II	LC	0	0.415	0.338
cg00044665	16	66400411	1	II	LC	0	0.359	0.176
cg00044729	22	40290976	1	II	LC	0	0.000	0.000
cg00044796	1	146552390	5	I	ICshore	0	0.832	0.838
cg00044871	13	25945811	2	II	HC	1	0.176	0.138
cg00044950	6	31855393	4	I	IC	0	0.000	0.000
cg00044995	19	408683	3	II	HC	0	0.248	0.296
cg00045061	8	59571437	1	II	HC	0	0.129	0.090
cg00045070	1	55504649	1	II	LC	1	0.899	0.899
cg00045114	1	172674159	1	II	LC	0	0.372	0.423
cg00045118	8	93076177	1	II	LC	0	0.457	0.278
cg00045227	11	56467944	1	II	LC	3	0.846	0.850
cg00045275	1	43389643	3	II	HC	0	0.012	0.021
cg00045303	21	37432620	6	I	HC	0	0.055	0.054
cg00045439	4	107238125	3	II	LC	0	0.002	0.000
cg00045515	20	35723332	1	II	ICshore	0	0.454	0.183
cg00045607	1	161039690	2	II	LC	1	0.000	0.000
cg00045689	1	236017185	2	II	LC	1	0.402	0.362
cg00045690	6	32825897	2	II	LC	0	0.056	0.060
cg00045753	9	123630545	1	II	IC	0	0.348	0.323
cg00045762	5	167181762	1	II	LC	0	0.411	0.400
cg00045787	16	69318027	2	II	LC	2	0.029	0.027
cg00045900	8	144892464	1	II	LC	1	0.096	0.089
cg00045902	10	134222218	1	II	LC	0	0.677	0.671
cg00045910	10	23466070	2	II	LC	0	0.197	0.192
cg00046018	1	202318086	5	I	HC	0	0.000	0.000
cg00046021	7	100858451	1	II	IC	0	0.013	0.003
cg00046026	20	61950761	1	II	LC	0	0.224	0.235
cg00046041	16	21531503	5	I	HC	0	0.000	0.000
cg00046105	1	233112527	2	II	IC	0	0.064	0.065
cg00046156	5	2109785	1	II	LC	1	0.213	0.197
cg00046336	2	118617230	2	II	HC	1	0.522	0.521
cg00046410	1	35581062	1	II	LC	1	0.000	0.000
cg00046499	3	154146183	1	II	HC	0	0.385	0.260
cg00046560	15	101835624	2	II	HC	0	0.000	0.000
cg00046623	8	52320263	1	II	LC	0	0.000	0.000
cg00046625	1	66258760	6	I	HC	2	0.193	0.165
cg00046744	12	12418545	3	II	LC	0	0.370	0.357
cg00046802	9	130460675	1	II	LC	0	0.000	0.000
cg00046815	12	75723857	4	II	HC	0	0.000	0.000
cg00046899	13	97777690	1	II	LC	0	0.469	0.406
cg00046913	16	1877150	4	I	HC	1	0.006	0.007
cg00046991	17	30906423	2	II	LC	0	0.204	0.156
cg00047050	11	107879431	2	II	HC	0	0.114	0.061
cg00047052	4	189578842	1	II	LC	0	0.019	0.000
cg00047079	13	79188975	1	II	LC	0	0.103	0.097
cg00047147	6	32922346	2	II	LC	1	0.000	0.000
cg00047185	19	54196849	1	II	LC	0	0.259	0.248
cg00047287	22	51016899	3	II	ICshore	0	0.725	0.726
cg00047338	17	79414734	2	II	LC	0	0.228	0.158
cg00047469	9	116172568	3	II	HC	0	0.019	0.014
cg00047501	2	201680860	1	II	LC	0	0.000	0.000
cg00047683	16	72034122	2	II	LC	0	0.090	0.072
cg00047694	16	86377053	3	II	IC	0	0.508	0.514
cg00047753	17	8244936	2	II	LC	2	0.059	0.066
cg00047815	22	45311501	1	II	LC	0	0.100	0.097
cg00047843	12	83321412	1	II	LC	0	0.216	0.174
cg00047844	17	77752442	8	I	HC	0	0.019	0.000
cg00048178	6	13488257	5	I	HC	0	0.175	0.178
cg00048370	6	164506939	1	II	IC	1	0.767	0.795
cg00048381	1	154587507	3	II	LC	1	0.162	0.007
cg00048436	5	32709071	2	II	LC	0	0.235	0.162
cg00048697	4	56459255	1	II	LC	0	0.350	0.332
cg00048705	6	170563326	1	II	IC	1	0.082	0.083
cg00048743	5	140782367	1	II	ICshore	0	0.285	0.282
cg00048746	17	42976844	3	II	HC	0	0.118	0.105
cg00048759	7	99775422	7	I	HC	0	0.270	0.263
cg00048832	5	161274631	2	I	IC	1	0.137	0.042
cg00049033	16	49317080	4	I	HC	0	0.258	0.190
cg00049047	5	37838425	3	II	HC	0	0.195	0.119
cg00049102	13	72420299	3	II	IC	0	0.000	0.000
cg00049156	1	93643903	1	II	LC	1	0.322	0.323
cg00049253	1	231473541	3	II	HC	0	0.000	0.000
cg00049286	2	120436657	5	I	HC	1	0.000	0.000
cg00049323	5	472564	2	II	HC	0	0.867	0.868
cg00049330	18	59854195	3	I	HC	0	0.000	0.000
cg00049380	16	84166874	1	II	LC	0	0.032	0.034
cg00049382	13	34250985	1	II	LC	0	0.322	0.317
cg00049411	17	43210103	3	II	HC	0	0.133	0.108
cg00049440	9	73026643	1	II	LC	0	0.659	0.672
cg00049475	10	29923736	1	II	IC	0	0.060	0.037
cg00049502	12	112280971	1	II	ICshore	1	0.402	0.366
cg00049595	6	41650636	3	II	IC	0	0.820	0.809
cg00049616	13	100308186	4	II	IC	0	0.128	0.118
cg00049664	16	66613334	7	I	HC	1	0.749	0.747
cg00049691	1	149862133	1	II	LC	0	0.106	0.081
cg00049709	1	3057810	1	II	IC	1	0.293	0.280
cg00049718	1	115300559	6	I	HC	0	0.062	0.054
cg00049729	5	55776345	3	I	HC	0	0.697	0.734
cg00049868	2	11245407	2	I	IC	0	0.000	0.000
cg00049883	16	5554273	1	II	LC	0	0.485	0.468
cg00049892	6	132162773	1	II	LC	0	0.214	0.129
cg00049894	7	156761024	3	II	HC	0	0.000	0.000
cg00049973	17	58603597	5	I	HC	0	0.100	0.097
cg00050133	4	178167583	1	II	LC	0	0.053	0.053
cg00050152	5	180479829	6	I	HC	0	0.307	0.297
cg00050224	17	78327956	2	II	IC	0	0.017	0.017
cg00050247	6	33216585	4	I	HC	0	0.005	0.004
cg00050250	2	135604452	1	II	LC	3	0.000	0.000
cg00050271	16	81743881	1	II	IC	0	0.094	0.086
cg00050289	17	62550868	1	II	LC	0	0.000	0.000
cg00050294	1	2886818	1	II	IC	0	0.227	0.214
cg00050312	17	64299065	4	II	HC	0	0.011	0.008
cg00050336	4	15377965	2	II	LC	2	0.469	0.385
cg00050375	6	43404828	2	II	LC	0	0.000	0.000
cg00050402	7	55073022	1	II	IC	0	0.626	0.624
cg00050482	16	73207213	3	II	IC	0	0.137	0.115
cg00050496	12	110211701	1	II	LC	0	0.347	0.287
cg00050590	18	61637441	3	I	HC	0	0.000	0.000
cg00050618	16	27414418	2	II	IC	1	0.364	0.240
cg00050654	4	4576493	1	II	LC	2	0.576	0.578
cg00050692	2	25524877	1	II	LC	0	0.402	0.310
cg00050792	13	110804727	3	II	IC	0	0.148	0.112
cg00050938	3	50296100	1	II	LC	0	0.051	0.037
cg00050984	2	210288967	5	I	HC	0	0.172	0.062
cg00051068	20	10655610	2	II	HC	1	0.141	0.048
cg00051154	2	237079099	2	II	ICshore	2	0.813	0.831
cg00051179	5	161274695	3	I	IC	0	0.000	0.000
cg00051307	5	72524193	1	II	LC	0	0.179	0.161
cg00051371	7	75442678	1	II	LC	0	0.462	0.288
cg00051483	7	150211811	3	II	LC	0	0.067	0.066
cg00051546	2	233388901	3	II	HC	0	0.118	0.099
cg00051590	6	31759486	1	II	LC	0	0.045	0.008
cg00051595	6	31789985	2	II	HC	0	0.000	0.000
cg00051662	10	96521086	1	II	LC	0	0.257	0.253
cg00051704	22	21353809	1	II	LC	0	0.026	0.014
cg00051782	3	193859210	1	II	HC	0	0.000	0.000
cg00051979	10	95462161	1	II	HC	0	0.000	0.004
cg00052046	20	3213682	1	II	LC	1	0.082	0.067
cg00052246	3	71106252	1	II	LC	0	0.094	0.030
cg00052290	10	89578072	3	II	HC	1	0.137	0.136
cg00052385	8	134580580	1	II	LC	0	0.537	0.503
cg00052422	3	41240987	5	I	HC	0	0.096	0.084
cg00052433	16	87447278	2	I	IC	1	0.000	0.000
cg00052550	2	238969457	6	I	HC	0	0.000	0.000
cg00052578	3	132843565	2	II	LC	0	0.088	0.075
cg00052588	16	89672139	3	I	LC	1	0.475	0.479
cg00052665	17	9941095	1	II	LC	0	0.206	0.230
cg00052684	6	35694245	1	II	LC	1	0.406	0.391
cg00052772	6	33245804	1	II	ICshore	0	0.621	0.609
cg00052853	3	107645034	1	II	LC	0	0.077	0.019
cg00052903	12	11422897	2	II	LC	0	0.112	0.107
cg00052932	2	190539778	1	II	HC	0	0.677	0.710
cg00052964	2	85135823	1	II	LC	0	0.377	0.259
cg00053010	17	46089788	5	I	HC	1	0.205	0.201
cg00053063	2	134191960	1	II	LC	1	0.054	0.052
cg00053073	19	18337107	3	II	HC	0	0.106	0.144
cg00053086	1	233119296	4	I	IC	1	0.067	0.060
cg00053135	6	167032403	2	II	HC	1	0.181	0.112
cg00053261	7	53103214	1	II	IC	1	0.000	0.000
cg00053292	17	61678300	4	II	HC	0	0.000	0.000
cg00053361	8	127250180	1	II	LC	2	0.028	0.006
cg00053373	17	7554827	2	II	HC	0	0.162	0.131
cg00053393	4	183064388	1	II	ICshore	0	0.125	0.103
cg00053507	13	42623481	4	II	HC	0	0.226	0.228
cg00053661	2	204103685	3	I	HC	0	0.026	0.030
cg00053728	2	3464167	2	II	LC	1	0.000	0.000
cg00053755	5	139728711	1	II	LC	0	0.309	0.061
cg00053769	16	58783589	3	II	IC	5	0.138	0.123
cg00053851	1	226270442	2	II	LC	0	0.428	0.187
cg00053870	2	239040304	2	II	IC	1	0.351	0.375
cg00053916	8	37457329	2	II	IC	1	0.218	0.169
cg00053927	13	113699014	4	II	IC	0	0.120	0.107
cg00054173	21	34542436	1	II	LC	0	0.000	0.000
cg00054197	5	171765750	2	II	LC	0	0.316	0.244
cg00054210	8	65711644	4	I	HC	0	0.544	0.532
cg00054248	17	74303798	5	I	HC	1	0.000	0.000
cg00054301	16	67237548	1	II	LC	0	0.151	0.125
cg00054408	19	3275609	1	II	IC	0	0.495	0.486
cg00054409	6	31347802	3	I	LC	2	0.615	0.613
cg00054472	3	9852352	3	I	ICshore	0	0.480	0.552
cg00054496	16	10855688	4	I	IC	0	0.043	0.059
cg00054511	12	53835377	4	I	ICshore	0	0.186	0.169
cg00054525	16	88717587	3	I	IC	0	0.125	0.129
cg00054572	13	41347606	1	II	LC	0	0.000	0.000
cg00054692	7	23338750	2	II	HC	1	0.167	0.140
cg00054702	5	135528543	3	II	HC	0	0.135	0.096
cg00054706	2	68289972	2	II	HC	0	0.000	0.000
cg00054741	19	54201247	1	II	LC	2	0.097	0.072
cg00054771	2	175202397	4	II	HC	0	0.116	0.082
cg00054774	21	43373079	1	II	ICshore	0	0.627	0.741
cg00054791	17	46985412	2	II	HC	1	0.000	0.000
cg00054890	7	98632054	1	II	LC	0	0.000	0.000
cg00055052	16	4409748	3	II	LC	0	0.260	0.209
cg00055073	2	43398118	4	II	IC	2	0.552	0.576
cg00055292	7	4846846	1	II	IC	0	0.305	0.235
cg00055341	2	200446845	1	II	LC	0	0.799	0.799
cg00055359	2	134023210	1	II	LC	0	0.108	0.111
cg00055462	13	99023894	2	II	LC	1	0.007	0.000
cg00055510	2	208907911	1	II	LC	0	0.022	0.001
cg00055529	17	37123835	2	II	IC	1	0.544	0.543
cg00055555	10	29011001	2	II	HC	0	0.522	0.522
cg00055557	20	53092474	1	II	HC	1	0.209	0.075
cg00055603	1	48508839	1	II	LC	0	0.660	0.648
cg00055617	17	80273685	2	II	IC	0	0.035	0.062
cg00055679	13	79170430	3	II	HC	0	0.482	0.484
cg00055764	12	130961718	4	I	IC	0	0.079	0.068
cg00055771	5	144510462	1	II	LC	0	0.368	0.351
cg00055811	1	8543012	1	II	LC	0	0.035	0.033
cg00055848	2	62422984	1	II	HC	0	0.095	0.084
cg00055881	1	6153073	2	II	LC	0	0.008	0.013
cg00055981	9	139228737	1	II	IC	0	0.181	0.123
cg00055986	5	2537520	3	II	IC	1	0.582	0.607
cg00056002	16	88933996	1	II	IC	0	0.084	0.000
cg00056066	10	25010738	5	I	ICshore	0	0.693	0.739
cg00056074	2	131485150	1	II	IC	0	0.259	0.202
cg00056202	8	9791350	4	II	HC	0	0.353	0.354
cg00056257	3	6901652	1	II	LC	0	0.767	0.781
cg00056433	1	161391807	1	II	IC	0	0.833	0.837
cg00056489	12	111856652	5	I	HC	0	0.150	0.143
cg00056497	10	134785521	2	II	IC	0	0.717	0.719
cg00056541	6	164288623	2	II	IC	0	0.572	0.573
cg00056578	12	118406033	2	II	IC	0	0.460	0.459
cg00056624	3	37902229	4	I	HC	0	0.039	0.052
cg00056628	17	79981271	3	II	HC	1	0.045	0.021
cg00056676	5	101631668	2	II	IC	0	0.122	0.112
cg00056719	12	53845867	6	I	HC	0	0.000	0.000
cg00056754	1	167063958	1	II	LC	0	0.594	0.654
cg00056767	13	44453183	2	II	HC	0	0.000	0.000
cg00056985	9	104249490	3	II	HC	1	0.094	0.000
cg00057092	15	37030160	1	II	LC	0	0.002	0.024
cg00057114	1	6344362	2	II	LC	0	0.000	0.000
cg00057208	2	219578149	1	II	LC	0	0.141	0.134
cg00057231	3	48631958	2	II	IC	0	0.396	0.387
cg00057240	2	191398360	1	II	LC	2	0.757	0.840
cg00057272	8	135726252	1	II	LC	0	0.578	0.567
cg00057317	8	11725492	3	II	HC	1	0.046	0.048
cg00057324	6	47750042	1	II	LC	0	0.000	0.000
cg00057393	15	96897796	5	I	HC	0	0.060	0.000
cg00057476	22	29708246	1	II	IC	0	0.305	0.300
cg00057569	10	95462548	3	II	HC	1	0.000	0.000
cg00057593	8	143916959	2	II	LC	0	0.321	0.322
cg00057661	7	127228948	3	II	HC	1	0.000	0.000
cg00057663	2	105945629	1	II	HC	0	0.266	0.248
cg00057667	6	140069730	1	II	LC	1	0.345	0.374
cg00057676	1	178512141	3	II	HC	0	0.000	0.001
cg00057700	10	124768526	3	II	HC	0	0.007	0.009
cg00057722	18	45934156	2	II	ICshore	0	0.307	0.332
cg00057791	1	12567182	1	II	LC	1	0.057	0.031
cg00057900	7	138553470	1	II	LC	0	0.245	0.157
cg00057966	17	56408694	1	II	LC	0	0.000	0.000
cg00058009	4	122853693	3	I	HC	0	0.473	0.475
cg00058026	12	53172158	1	II	LC	0	0.074	0.070
cg00058163	18	5891948	1	II	ICshore	0	0.449	0.443
cg00058291	1	228974133	1	II	LC	2	0.317	0.367
cg00058296	1	237947435	4	II	IC	0	0.062	0.059
cg00058329	12	133195094	7	I	HC	1	0.295	0.267
cg00058413	5	118271271	1	II	LC	0	0.005	0.004
cg00058515	2	80527798	1	II	LC	0	0.710	0.700
cg00058644	17	79844023	1	II	LC	0	0.000	0.000
cg00058708	2	24162568	2	II	HC	0	0.469	0.399
cg00058771	10	103347979	2	II	IC	0	0.000	0.000
cg00058786	12	49365465	2	I	IC	0	0.090	0.098
cg00058799	16	624005	2	I	IC	0	0.091	0.072
cg00058857	3	99927991	1	II	LC	0	0.129	0.123
cg00058879	22	40082173	4	II	HC	0	0.314	0.310
cg00058887	4	184909018	1	II	IC	0	0.375	0.359
cg00058923	1	161069167	2	II	LC	0	0.097	0.075
cg00058938	19	40724733	1	II	ICshore	0	0.000	0.000
cg00059015	1	60340545	1	II	LC	0	0.037	0.050
cg00059024	15	90233617	6	I	HC	0	0.087	0.084
cg00059034	1	98514082	2	II	IC	0	0.047	0.045
cg00059053	12	3602162	4	I	ICshore	0	0.046	0.022
cg00059089	2	153263288	2	II	LC	0	0.424	0.406
cg00059161	3	164907027	2	I	LC	0	0.330	0.273
cg00059165	6	36926828	1	II	ICshore	1	0.123	0.108
cg00059225	5	151304357	2	II	HC	0	0.541	0.577
cg00059240	10	3155604	4	I	IC	0	0.062	0.065
cg00059246	12	54337929	1	II	LC	0	0.100	0.081
cg00059309	17	78293397	1	II	IC	1	0.194	0.164
cg00059399	5	2008272	4	I	IC	0	0.234	0.220
cg00059424	22	30988148	2	II	HC	0	0.000	0.000
cg00059459	1	8343575	1	II	LC	0	0.415	0.327
cg00059652	17	67605498	1	II	LC	0	0.660	0.730
cg00059662	13	114005317	2	II	IC	0	0.388	0.166
cg00059699	12	10455788	1	II	LC	0	0.169	0.141
cg00059707	10	2540911	1	II	LC	0	0.114	0.087
cg00059737	1	12400434	1	II	LC	0	0.077	0.000
cg00059740	7	134855689	2	II	HC	3	0.093	0.093
cg00059854	2	236443857	4	I	IC	1	0.044	0.030
cg00059879	15	49534692	1	II	LC	1	0.319	0.268
cg00059911	12	113908960	2	II	HC	0	0.087	0.060
cg00059930	13	48894382	3	II	ICshore	0	0.366	0.354
cg00060061	8	112636613	4	II	IC	0	0.071	0.080
cg00060287	17	48278086	1	II	HC	0	0.000	0.000
cg00060304	11	31837237	1	II	HC	1	0.052	0.024
cg00060320	3	134369974	4	I	HC	0	0.000	0.000
cg00060374	1	1355235	4	I	HC	0	0.760	0.781
cg00060403	17	49230877	2	I	HC	0	0.022	0.008
cg00060484	4	3287598	3	II	IC	0	0.708	0.746
cg00060500	3	197476529	4	I	HC	0	0.000	0.000
cg00060605	5	139777061	1	II	IC	0	0.000	0.000
cg00060606	1	45140440	5	I	HC	0	0.000	0.000
cg00060627	2	18112721	3	II	IC	0	0.785	0.797
cg00060641	10	47135256	1	II	LC	0	0.482	0.509
cg00060649	12	67928800	1	II	LC	0	0.064	0.057
cg00060762	15	52264133	3	II	HC	1	0.058	0.053
cg00060800	5	141600994	1	II	LC	2	0.353	0.302
cg00060836	8	67834312	1	II	LC	1	0.316	0.247
cg00060880	12	56321627	2	II	HC	0	0.082	0.082
cg00060933	6	29617602	3	I	IC	0	0.000	0.000
cg00060956	1	43209576	4	II	IC	1	0.208	0.184
cg00060975	4	140099768	3	II	HC	1	0.213	0.227
cg00061031	9	100744026	1	II	LC	0	0.596	0.599
cg00061039	4	187186953	2	II	LC	0	0.000	0.000
cg00061086	14	50088260	1	II	HC	0	0.086	0.069
cg00061150	8	144918317	2	II	IC	1	0.065	0.055
cg00061185	12	50596347	1	II	LC	0	0.153	0.152
cg00061264	3	23852775	1	II	HC	0	0.118	0.000
cg00061306	17	73933841	3	II	IC	0	0.006	0.004
cg00061413	5	168007339	2	II	LC	0	0.256	0.252
cg00061520	16	4070371	1	II	LC	0	0.435	0.546
cg00061551	16	5121151	2	II	LC	1	0.125	0.115
cg00061629	11	44325258	3	II	ICshore	1	0.010	0.000
cg00061635	17	8311836	1	II	IC	0	0.854	0.871
cg00061678	1	170776719	1	II	LC	0	0.028	0.040
cg00061695	17	7311314	2	II	LC	1	0.416	0.456
cg00061792	10	51542259	1	II	LC	0	0.476	0.390
cg00061805	5	179260048	3	I	IC	1	0.000	0.000
cg00061811	6	170475845	4	I	ICshore	1	0.674	0.709
cg00061860	15	78953028	1	II	LC	1	0.271	0.202
cg00061989	17	37618682	2	II	ICshore	0	0.036	0.041
cg00062072	1	1157684	2	I	IC	3	0.179	0.020
cg00062119	8	30769864	8	I	HC	1	0.000	0.000
cg00062282	22	50747369	1	II	LC	0	0.249	0.220
cg00062285	3	99193044	1	II	LC	0	0.000	0.000
cg00062312	1	23346344	3	II	HC	0	0.157	0.157
cg00062356	12	58087544	3	II	ICshore	0	0.066	0.067
cg00062367	14	69950116	1	II	LC	1	0.038	0.038
cg00062437	22	23728539	1	II	LC	0	0.434	0.365
cg00062736	15	100171683	1	II	LC	1	0.313	0.347
cg00062776	19	49402424	4	II	HC	1	0.133	0.109
cg00063006	6	32847530	5	I	HC	0	0.394	0.396
cg00063066	6	126661328	6	I	HC	0	0.138	0.142
cg00063077	1	101360652	5	I	HC	1	0.092	0.099
cg00063111	3	39448952	3	II	LC	0	0.739	0.749
cg00063144	17	39554055	1	II	LC	0	0.033	0.011
cg00063174	2	228736253	6	I	HC	0	0.098	0.068
cg00063246	8	55242836	1	II	IC	0	0.000	0.000
cg00063291	5	1055962	2	II	IC	0	0.118	0.102
cg00063357	4	158117227	1	II	LC	0	0.155	0.149
cg00063369	2	213811478	1	II	LC	0	0.007	0.000
cg00063456	1	231518525	1	II	LC	0	0.000	0.003
cg00063471	15	51385970	6	I	HC	0	0.089	0.086
cg00063503	8	145822899	5	I	IC	0	0.103	0.086
cg00063535	12	113729491	2	II	IC	0	0.122	0.079
cg00063567	2	54014461	4	I	HC	0	0.000	0.000
cg00063649	15	67813698	5	I	HC	1	0.107	0.086
cg00063699	1	214624242	1	II	LC	1	0.193	0.160
cg00063703	12	20521087	2	I	ICshore	0	0.008	0.000
cg00063734	15	68261134	2	II	LC	0	0.211	0.128
cg00063744	2	97174026	5	I	IC	1	0.015	0.013
cg00063748	1	3352986	2	II	IC	0	0.203	0.179
cg00063773	3	142314493	1	II	LC	0	0.600	0.622
cg00063828	16	85749496	3	II	IC	0	0.693	0.694
cg00063909	2	64877006	1	II	LC	0	0.324	0.381
cg00063945	18	3450342	3	II	HC	0	0.000	0.000
cg00063979	5	139075286	1	II	LC	0	0.184	0.124
cg00063982	1	53040491	1	II	LC	0	0.088	0.054
cg00064020	3	183894761	3	II	IC	0	0.471	0.516
cg00064051	16	3314045	5	I	HC	0	0.000	0.000
cg00064080	10	122598254	1	II	LC	0	0.141	0.140
cg00064235	10	102989598	3	II	HC	0	0.124	0.085
cg00064255	1	90100012	5	I	LC	0	0.000	0.000
cg00064261	1	229570057	3	II	HC	0	0.256	0.134
cg00064284	11	101981184	3	II	HC	0	0.030	0.033
cg00064296	8	88712003	2	II	LC	1	0.195	0.143
cg00064347	3	197477238	8	I	HC	1	0.040	0.061
cg00064415	17	31325472	3	I	IC	0	0.000	0.000
cg00064589	10	29891284	1	II	LC	1	0.117	0.107
cg00064778	5	126564742	2	II	ICshore	0	0.399	0.269
cg00064840	7	4784485	1	II	LC	0	0.446	0.447
cg00064950	17	7184216	3	II	ICshore	0	0.085	0.098
cg00065048	1	27962037	1	II	LC	0	0.381	0.330
cg00065071	1	113162105	2	II	HC	0	0.000	0.000
cg00065088	8	144943738	2	II	ICshore	0	0.026	0.001
cg00065215	1	18959268	4	I	HC	0	0.000	0.000
cg00065302	21	30366250	1	II	LC	0	0.272	0.269
cg00065368	16	3768920	2	II	IC	1	0.000	0.000
cg00065385	9	111623395	1	II	LC	0	0.026	0.030
cg00065396	6	26594778	1	II	LC	0	0.445	0.456
cg00065408	12	49212475	4	II	HC	0	0.000	0.000
cg00065569	1	113666867	2	II	LC	0	0.000	0.000
cg00065570	8	145641991	3	II	IC	0	0.371	0.325
cg00065726	3	194406929	3	II	HC	2	0.059	0.038
cg00065905	1	116381304	3	I	HC	0	0.319	0.216
cg00065919	3	48956159	4	I	HC	0	0.077	0.071
cg00065921	2	37458357	2	II	HC	0	0.000	0.000
cg00065935	3	120627088	5	I	HC	0	0.280	0.248
cg00065957	1	53099352	2	II	HC	0	0.129	0.107
cg00066153	11	125550744	1	II	LC	0	0.043	0.010
cg00066184	3	118663697	1	II	LC	0	0.139	0.121
cg00066198	18	11908695	4	II	HC	1	0.032	0.042
cg00066239	17	78472159	3	II	IC	0	0.591	0.594
cg00066270	1	186265270	1	II	LC	0	0.287	0.194
cg00066351	7	150130551	1	II	LC	0	0.384	0.302
cg00066360	17	1374650	1	II	IC	0	0.071	0.069
cg00066449	7	99063909	2	II	ICshore	0	0.000	0.000
cg00066468	15	40861791	3	I	HC	0	0.057	0.055
cg00066508	12	110355602	1	II	LC	0	0.047	0.048
cg00066512	12	63199712	1	II	LC	0	0.111	0.101
cg00066554	1	160385636	4	II	IC	1	0.016	0.000
cg00066627	6	25693139	1	II	LC	0	0.157	0.134
cg00066663	17	7792674	1	II	LC	0	0.383	0.289
cg00066671	1	102462590	4	I	IC	0	0.132	0.000
cg00066722	1	43634520	2	II	LC	0	0.188	0.147
cg00066729	13	73633071	5	I	HC	0	0.000	0.000
cg00066750	6	126080132	1	II	LC	1	0.389	0.383
cg00066805	6	169559396	2	II	IC	0	0.092	0.006
cg00066816	5	158758353	2	II	HC	0	0.327	0.321
cg00066817	18	72777307	1	II	LC	0	0.014	0.001
cg00066828	17	1837612	4	I	IC	0	0.012	0.018
cg00066854	10	113987376	2	II	LC	0	0.354	0.213
cg00066919	2	121427740	2	II	IC	0	0.230	0.221
cg00066925	12	48921980	4	II	HC	0	0.000	0.000
cg00066942	2	149401448	1	II	LC	0	0.284	0.278
cg00067018	12	45445370	2	II	HC	0	0.406	0.257
cg00067032	6	32975816	4	I	IC	0	0.100	0.109
cg00067058	1	27220891	2	II	IC	0	0.000	0.000
cg00067102	1	241803367	3	II	HC	0	0.141	0.133
cg00067124	3	15466687	2	II	LC	0	0.058	0.048
cg00067126	2	122493570	1	II	LC	1	0.139	0.149
cg00067141	15	30930499	1	II	LC	1	0.832	0.832
cg00067196	1	204189242	2	II	LC	0	0.092	0.085
cg00067274	4	155313256	1	II	LC	0	0.280	0.300
cg00067414	6	151188081	3	II	HC	1	0.238	0.248
cg00067471	19	1241377	1	II	HC	0	0.173	0.166
cg00067518	1	7763225	1	II	LC	0	0.450	0.472
cg00067528	2	71191167	1	II	LC	1	0.262	0.248
cg00067538	2	231859946	3	II	IC	1	0.069	0.039
cg00067576	19	2475014	2	II	HC	1	0.018	0.011
cg00067588	10	10561707	2	II	LC	0	0.129	0.100
cg00067600	3	34109141	2	II	LC	0	0.000	0.000
cg00067606	18	908130	4	I	HC	1	0.353	0.359
cg00067720	5	67521141	1	II	LC	1	0.347	0.104
cg00067742	2	1926888	1	II	LC	0	0.086	0.094
cg00067758	6	92185790	1	II	LC	1	0.228	0.139
cg00067768	3	183886674	1	II	LC	0	0.050	0.043
cg00067814	7	134896357	5	I	HC	1	0.037	0.026
cg00067824	10	23492914	3	I	IC	1	0.550	0.523
cg00067884	15	63970198	1	II	IC	0	0.000	0.000
cg00068038	2	36688564	2	II	LC	0	0.184	0.165
cg00068102	2	121619261	2	II	IC	0	0.160	0.083
cg00068153	1	201028602	1	II	LC	0	0.349	0.346
cg00068155	3	131754131	3	II	IC	0	0.156	0.018
cg00068160	13	95362971	2	II	HC	0	0.111	0.087
cg00068305	5	122847680	4	I	HC	0	0.058	0.056
cg00068316	9	107729677	1	II	LC	0	0.037	0.038
cg00068377	1	3275180	3	I	IC	0	0.120	0.116
cg00068408	5	24644878	1	II	LC	1	0.192	0.171
cg00068412	1	42506828	3	I	IC	0	0.034	0.040
cg00068428	8	49494724	2	I	IC	1	0.388	0.355
cg00068433	1	16540130	1	II	LC	0	0.318	0.147
cg00068503	1	40782713	3	II	HC	0	0.251	0.190
cg00068621	5	150080765	2	II	HC	0	0.027	0.031
cg00068750	16	2535955	2	II	IC	1	0.072	0.089
cg00068810	4	75857963	2	II	HC	0	0.416	0.414
cg00068909	4	103938965	1	II	LC	0	0.148	0.143
cg00069002	1	33772736	3	II	HC	0	0.280	0.303
cg00069003	5	140164106	1	II	LC	0	0.194	0.172
cg00069014	1	14156840	3	II	LC	1	0.062	0.000
cg00069017	1	6051640	6	I	HC	0	0.039	0.025
cg00069059	1	46086861	1	II	LC	0	0.010	0.000
cg00069242	14	23450527	4	II	HC	1	0.319	0.208
cg00069261	16	22386531	2	II	HC	1	0.140	0.112
cg00069309	6	17931997	2	II	LC	1	0.039	0.026
cg00069314	4	170542039	5	I	HC	0	0.000	0.000
cg00069391	7	3419305	1	II	LC	0	0.000	0.000
cg00069417	16	87874279	2	II	IC	0	0.077	0.013
cg00069432	8	99836388	2	II	LC	0	0.028	0.025
cg00069642	5	141062490	1	II	LC	0	0.345	0.349
cg00069771	1	233089275	1	II	LC	2	0.841	0.846
cg00069815	8	856058	4	I	LC	2	0.006	0.007
cg00069860	1	44883227	3	I	HC	0	0.343	0.135
cg00069969	13	33646763	1	II	LC	0	0.043	0.030
cg00070042	9	133308594	3	II	HC	0	0.491	0.486
cg00070052	9	116171972	1	II	ICshore	0	0.529	0.488
cg00070162	1	91852791	1	II	LC	0	0.045	0.048
cg00070181	6	2467820	1	II	LC	0	0.091	0.067
cg00070235	16	1682446	3	I	IC	0	0.258	0.251
cg00070318	6	166581272	1	II	HC	0	0.000	0.000
cg00070370	15	83439027	2	II	LC	0	0.056	0.043
cg00070383	4	174429374	1	II	ICshore	0	0.422	0.313
cg00070460	4	1227676	1	II	LC	0	0.112	0.078
cg00070529	13	43986655	1	II	LC	0	0.244	0.144
cg00070680	7	137531956	3	II	HC	0	0.091	0.097
cg00070814	10	70715958	4	I	HC	0	0.138	0.136
cg00070899	6	34024479	5	I	IC	0	0.645	0.656
cg00070908	17	29855433	3	II	IC	0	0.038	0.014
cg00070912	20	47013814	2	II	IC	0	0.516	0.519
cg00071012	15	22442048	1	II	LC	0	0.651	0.636
cg00071026	13	113650936	3	I	IC	1	0.000	0.000
cg00071051	6	44222845	1	II	LC	0	0.179	0.065
cg00071161	6	44117573	1	II	LC	0	0.097	0.070
cg00071210	6	148736942	1	II	LC	1	0.168	0.152
cg00071241	7	41351539	2	II	LC	1	0.181	0.042
cg00071250	1	172628263	1	II	LC	0	0.322	0.064
cg00071265	20	60717158	1	II	ICshore	1	0.709	0.695
cg00071274	7	2313925	4	I	IC	1	0.115	0.094
cg00071360	20	37350793	1	II	LC	0	0.054	0.062
cg00071381	1	119910574	1	II	LC	0	0.063	0.012
cg00071391	4	126560514	2	II	LC	1	0.024	0.003
cg00071408	8	22864908	5	I	IC	1	0.056	0.054
cg00071442	14	64805784	3	II	HC	1	0.000	0.000
cg00071446	3	120025256	1	II	HC	0	0.091	0.092
cg00071565	2	10588493	6	I	HC	0	0.000	0.000
cg00071618	16	87645667	1	II	LC	1	0.015	0.000
cg00071658	13	72408747	3	II	LC	1	0.033	0.013
cg00071727	13	98869894	2	II	IC	1	0.222	0.236
cg00071751	10	91461194	6	I	HC	1	0.051	0.042
cg00071887	15	74218529	2	II	LC	0	0.214	0.168
cg00071950	4	10020882	2	II	HC	1	0.857	0.870
cg00071998	6	31708121	3	II	HC	1	0.000	0.000
cg00072099	4	89205891	5	I	HC	1	0.051	0.058
cg00072216	4	2263638	5	I	HC	0	0.166	0.173
cg00072369	5	52405845	1	II	HC	1	0.208	0.202
cg00072407	19	12887524	1	II	ICshore	0	0.236	0.194
cg00072426	16	86592512	3	II	IC	0	0.151	0.113
cg00072675	1	56942628	1	II	LC	0	0.471	0.264
cg00072689	17	46681111	2	II	IC	2	0.814	0.824
cg00072711	9	34381150	2	II	HC	1	0.055	0.079
cg00072720	17	7165831	4	II	HC	0	0.252	0.190
cg00072957	8	48573717	1	II	LC	0	0.000	0.000
cg00073003	13	112724583	3	II	IC	0	0.186	0.163
cg00073010	17	17627194	3	II	HC	0	0.000	0.000
cg00073090	19	1265879	1	II	ICshore	1	0.511	0.505
cg00073244	1	3529108	1	II	LC	0	0.331	0.296
cg00073380	16	5122085	1	II	HC	1	0.049	0.025
cg00073460	6	149806502	1	II	LC	0	0.684	0.651
cg00073543	1	38941882	1	II	HC	0	0.606	0.614
cg00073549	16	87609078	1	II	IC	0	0.498	0.420
cg00073650	16	88922166	2	II	ICshore	0	0.210	0.193
cg00073713	7	97800932	2	II	IC	0	0.131	0.127
cg00073716	7	2281329	3	II	HC	1	0.100	0.035
cg00073771	10	126107736	4	I	HC	0	0.000	0.000
cg00073780	6	122931415	4	I	HC	0	0.000	0.000
cg00073794	2	30041338	4	I	IC	1	0.270	0.251
cg00073837	2	223177008	3	II	HC	0	0.148	0.123
cg00074086	7	4901785	4	II	HC	1	0.596	0.602
cg00074145	15	53075505	4	I	HC	1	0.299	0.219
cg00074184	1	116519323	1	II	HC	0	0.094	0.103
cg00074244	14	74100482	2	II	ICshore	0	0.002	0.000
cg00074313	2	179371342	1	II	LC	1	0.224	0.225
cg00074348	11	57006273	1	II	IC	0	0.311	0.266
cg00074365	2	64088479	3	I	LC	2	0.442	0.191
cg00074379	1	154245288	2	II	HC	0	0.077	0.072
cg00074415	10	114609720	1	II	LC	0	0.168	0.108
cg00074746	6	116781794	1	II	LC	0	0.200	0.191
cg00074771	15	44120341	1	II	LC	0	0.125	0.063
cg00074818	8	8560427	1	II	HC	0	0.735	0.736
cg00075103	3	176295392	1	II	LC	1	0.024	0.000
cg00075123	3	72786960	1	II	LC	0	0.070	0.044
cg00075192	7	42951814	4	I	HC	0	0.056	0.043
cg00075204	5	174905343	1	II	HC	0	0.055	0.069
cg00075467	2	9983094	1	II	HC	0	0.273	0.273
cg00075507	17	26708226	2	II	HC	0	0.369	0.384
cg00075589	2	219524515	3	I	ICshore	0	0.000	0.000
cg00075608	5	64770553	1	II	LC	1	0.000	0.000
cg00075615	16	72827803	1	II	IC	0	0.000	0.000
cg00075620	2	137180506	1	II	ICshore	0	0.000	0.000
cg00075634	4	185940595	3	II	HC	0	0.117	0.137
cg00075698	6	15520937	3	II	IC	2	0.161	0.120
cg00075768	13	31040106	4	I	HC	0	0.000	0.000
cg00075920	5	177026190	1	II	LC	0	0.323	0.239
cg00075956	10	1726078	2	II	IC	0	0.179	0.157
cg00075967	15	74495354	3	II	LC	1	0.442	0.450
cg00075975	1	230491641	1	II	IC	1	0.301	0.086
cg00076056	16	85061228	5	I	HC	0	0.017	0.010
cg00076195	5	140892677	5	I	HC	2	0.259	0.243
cg00076216	13	98148692	2	II	LC	0	0.103	0.078
cg00076307	5	128300967	2	II	HC	1	0.220	0.200
cg00076313	7	1748610	2	II	LC	0	0.000	0.000
cg00076325	2	172974630	1	II	IC	0	0.670	0.734
cg00076353	20	442752	5	I	HC	0	0.091	0.098
cg00076487	2	133036935	3	II	IC	1	0.357	0.345
cg00076497	7	126891621	2	II	HC	1	0.102	0.011
cg00076538	5	38257555	4	I	ICshore	1	0.289	0.143
cg00076543	6	30227145	2	II	ICshore	0	0.828	0.836
cg00076555	3	49705435	1	II	IC	0	0.516	0.491
cg00076645	5	171711562	4	II	HC	0	0.000	0.000
cg00076653	4	15341878	1	II	LC	0	0.490	0.466
cg00076774	2	45016971	2	II	LC	0	0.528	0.528
cg00076797	1	111022914	1	II	LC	0	0.288	0.117
cg00076854	13	29233041	3	II	HC	1	0.031	0.013
cg00076880	6	167717196	2	II	LC	1	0.149	0.151
cg00076998	3	138553170	3	II	HC	0	0.052	0.058
cg00077281	15	58840596	4	I	IC	0	0.037	0.025
cg00077285	15	37427791	2	II	LC	2	0.300	0.279
cg00077297	15	79505621	1	II	LC	0	0.140	0.106
cg00077312	9	140311020	2	II	ICshore	0	0.037	0.034
cg00077426	5	463550	1	II	LC	0	0.196	0.213
cg00077450	2	239361948	2	II	IC	2	0.093	0.103
cg00077457	1	90460000	3	II	ICshore	1	0.069	0.063
cg00077477	5	159305492	1	II	LC	1	0.000	0.000
cg00077547	10	63170372	1	II	IC	0	0.008	0.000
cg00077566	6	146051934	1	II	LC	1	0.076	0.068
cg00077586	21	18884876	5	I	HC	1	0.173	0.183
cg00077606	5	37248894	1	II	HC	0	0.234	0.200
cg00077738	4	1801866	1	II	IC	1	0.021	0.021
cg00077838	22	47020733	1	II	IC	0	0.189	0.124
cg00077877	8	131414474	1	II	LC	0	0.320	0.227
cg00077904	5	151078909	2	II	LC	0	0.175	0.100
cg00078025	9	117159975	1	II	ICshore	0	0.775	0.803
cg00078085	3	8810592	1	II	ICshore	1	0.559	0.564
cg00078194	11	46402949	7	I	HC	0	0.088	0.054
cg00078221	5	139927754	2	I	ICshore	0	0.397	0.262
cg00078245	12	53579063	1	II	LC	0	0.492	0.532
cg00078259	6	2656232	1	II	LC	0	0.000	0.000
cg00078270	7	2005255	3	I	LC	0	0.092	0.084
cg00078299	8	124284379	1	II	LC	0	0.376	0.215
cg00078318	2	5837429	2	II	HC	0	0.222	0.088
cg00078334	16	55513961	2	II	ICshore	0	0.331	0.192
cg00078348	11	113845487	1	II	LC	0	0.545	0.570
cg00078456	1	1564422	2	II	HC	0	0.802	0.825
cg00078746	14	91700401	3	II	ICshore	1	0.058	0.043
cg00078759	16	1600969	4	I	IC	0	0.000	0.000
cg00078857	8	49426532	1	II	LC	0	0.400	0.294
cg00078861	5	154429562	1	II	LC	0	0.306	0.290
cg00078940	5	134734932	8	I	HC	0	0.000	0.000
cg00078968	1	228225659	3	II	HC	0	0.031	0.025
cg00078996	12	132293329	3	II	HC	0	0.768	0.779
cg00079023	5	139492535	1	II	LC	0	0.643	0.691
cg00079056	9	33239641	2	II	IC	0	0.506	0.495
cg00079169	19	2811669	3	II	IC	0	0.272	0.248
cg00079216	12	6716557	5	I	HC	0	0.012	0.016
cg00079219	12	54360131	3	II	ICshore	0	0.124	0.092
cg00079224	16	29999710	2	II	LC	0	0.004	0.000
cg00079302	19	1439985	2	II	ICshore	0	0.332	0.260
cg00079375	15	79125835	1	II	LC	1	0.336	0.339
cg00079388	2	187355319	2	II	LC	1	0.040	0.025
cg00079477	12	57780204	1	II	IC	2	0.541	0.548
cg00079485	17	21320915	2	II	LC	0	0.105	0.009
cg00079551	2	40001222	1	II	LC	0	0.292	0.128
cg00079563	22	43253521	6	I	HC	0	0.198	0.168
cg00079598	11	123676903	1	II	LC	0	0.833	0.851
cg00079638	15	45003652	4	I	HC	1	0.000	0.000
cg00079785	8	48172764	3	I	ICshore	1	0.298	0.316
cg00079891	16	122716	5	I	HC	0	0.038	0.031
cg00080012	11	85955689	2	II	HC	0	0.026	0.013
cg00080059	20	61568856	2	II	HC	0	0.032	0.030
cg00080060	7	3990670	3	II	IC	0	0.124	0.027
cg00080068	2	242929202	3	II	IC	1	0.000	0.000
cg00080081	17	33701776	2	II	HC	1	0.377	0.299
cg00080118	6	31126173	2	II	HC	0	0.116	0.097
cg00080123	5	176853446	3	II	HC	0	0.073	0.084
cg00080125	17	59490613	1	II	LC	0	0.523	0.540
cg00080148	22	44205183	1	II	LC	0	0.000	0.000
cg00080188	10	21558201	1	II	LC	2	0.253	0.113
cg00080252	8	117948764	1	II	LC	0	0.257	0.158
cg00080312	3	45730181	3	II	IC	0	0.000	0.000
cg00080333	4	184492770	1	II	LC	0	0.257	0.240
cg00080423	5	1144950	2	I	IC	0	0.000	0.024
cg00080682	22	51176543	1	II	LC	0	0.098	0.000
cg00080706	14	69725831	1	II	ICshore	0	0.233	0.217
cg00080972	5	178986291	1	II	HC	0	0.875	0.884
cg00080987	3	126937362	1	II	LC	0	0.689	0.701
cg00081019	1	243658800	4	I	IC	0	0.099	0.084
cg00081084	19	36612722	3	II	HC	0	0.200	0.190
cg00081087	7	34873912	1	II	LC	0	0.158	0.131
cg00081251	1	45965679	3	II	HC	0	0.026	0.024
cg00081324	17	48201233	2	II	LC	0	0.285	0.222
cg00081347	17	78188837	4	I	IC	0	0.000	0.000
cg00081404	2	106957722	1	II	LC	0	0.000	0.000
cg00081417	6	140400137	1	II	LC	0	0.000	0.000
cg00081439	10	743761	1	II	LC	1	0.485	0.450
cg00081445	6	160941119	3	II	HC	0	0.066	0.061
cg00081574	2	222437836	3	II	ICshore	0	0.067	0.048
cg00081602	5	72922957	2	II	LC	0	0.097	0.074
cg00081666	6	83777345	6	I	HC	1	0.000	0.001
cg00081714	5	116306180	1	II	LC	1	0.173	0.180
cg00081729	1	240656737	2	II	ICshore	0	0.620	0.599
cg00081799	1	6390793	3	I	LC	0	0.144	0.143
cg00081827	2	24396224	1	II	LC	0	0.000	0.000
cg00081835	3	128966664	1	II	IC	0	0.048	0.065
cg00081919	2	43187471	1	II	LC	0	0.258	0.171
cg00081935	12	3186906	4	II	HC	0	0.232	0.172
cg00081975	17	48712370	5	I	HC	0	0.248	0.177
cg00082140	5	179816766	4	II	IC	0	0.569	0.542
cg00082178	6	169625414	2	II	IC	0	0.030	0.015
cg00082182	1	93914865	3	II	ICshore	0	0.000	0.000
cg00082219	2	219846299	3	II	HC	1	0.229	0.140
cg00082235	12	6664536	3	II	HC	1	0.000	0.000
cg00082285	1	1097270	3	II	IC	0	0.497	0.478
cg00082310	3	171528573	3	II	HC	1	0.281	0.273
cg00082384	3	52516316	4	I	IC	0	0.366	0.415
cg00082411	7	99034370	1	II	LC	1	0.062	0.060
cg00082426	2	61763737	4	II	ICshore	0	0.143	0.124
cg00082491	6	31633028	3	I	HC	0	0.000	0.000
cg00082497	1	32802133	5	I	HC	0	0.410	0.195
cg00082540	21	46396774	2	II	IC	1	0.192	0.187
cg00082656	7	104943515	1	II	IC	0	0.028	0.030
cg00082713	3	44038484	1	II	HC	1	0.000	0.000
cg00082729	4	54630659	1	II	LC	1	0.212	0.079
cg00082770	2	200332739	1	II	LC	0	0.304	0.274
cg00082787	22	29424662	1	II	LC	1	0.000	0.000
cg00082833	16	1561275	4	I	IC	0	0.000	0.000
cg00082874	20	44660920	2	II	HC	0	0.000	0.000
cg00082897	22	50967392	1	II	LC	0	0.161	0.153
cg00082912	17	52194268	2	II	IC	0	0.271	0.169
cg00082939	10	77165293	2	II	HC	1	0.821	0.822
cg00082954	6	136878319	2	II	LC	0	0.093	0.092
cg00083018	6	101840329	2	II	ICshore	0	0.181	0.155
cg00083042	10	30404617	1	II	LC	0	0.062	0.070
cg00083046	2	175204844	2	II	HC	0	0.168	0.082
cg00083059	6	39902348	2	II	HC	1	0.310	0.209
cg00083072	11	65415190	3	II	HC	0	0.000	0.000
cg00083188	10	79314844	1	II	LC	0	0.431	0.379
cg00083193	15	65337425	1	II	LC	1	0.162	0.050
cg00083194	12	32832920	4	II	HC	0	0.000	0.012
cg00083206	6	110721305	3	II	IC	0	0.904	0.913
cg00083223	13	112606342	2	II	IC	1	0.000	0.000
cg00083262	1	157125526	1	II	LC	0	0.297	0.186
cg00083265	7	4820880	3	II	IC	0	0.000	0.000
cg00083359	8	144676110	2	II	IC	1	0.685	0.691
cg00083399	16	86565980	1	II	IC	2	0.000	0.000
cg00083535	8	140871048	4	I	IC	1	0.027	0.000
cg00083596	7	3996856	1	II	IC	1	0.231	0.069
cg00083616	19	35981371	1	II	LC	0	0.187	0.111
cg00083659	22	37404577	1	II	LC	0	0.393	0.275
cg00083685	21	43767586	3	II	IC	0	0.083	0.076
cg00083765	8	144923196	5	I	HC	0	0.000	0.000
cg00083790	12	132944010	4	I	IC	1	0.425	0.450
cg00083801	17	4448531	4	I	IC	0	0.090	0.094
cg00083833	16	50583273	2	II	ICshore	0	0.373	0.373
cg00083937	22	51039805	2	II	HC	3	0.743	0.747
cg00083959	15	51243589	1	II	LC	0	0.072	0.071
cg00083993	5	146133678	3	II	LC	0	0.085	0.078
cg00084019	7	176739	2	II	IC	0	0.248	0.166
cg00084094	12	109096204	1	II	LC	0	0.135	0.112
cg00084131	3	69025488	3	II	LC	2	0.000	0.000
cg00084184	4	10019009	1	II	LC	0	0.278	0.238
cg00084202	8	143360290	1	II	LC	1	0.352	0.251
cg00084271	1	160121487	2	II	LC	2	0.838	0.841
cg00084338	6	170595920	5	I	IC	0	0.771	0.783
cg00084347	12	124393913	4	II	IC	0	0.644	0.646
cg00084398	6	43249983	1	II	IC	0	0.331	0.301
cg00084432	13	36944471	1	II	LC	0	0.004	0.000
cg00084435	5	195276	2	II	IC	0	0.142	0.126
cg00084577	16	30721139	1	II	LC	0	0.396	0.209
cg00084604	6	40929496	1	II	LC	0	0.068	0.004
cg00084643	5	125936116	3	II	HC	0	0.292	0.272
cg00084687	7	92076896	6	I	HC	0	0.025	0.024
cg00084720	8	94527855	1	II	LC	0	0.325	0.177
cg00084770	10	88149210	1	II	HC	2	0.228	0.228
cg00084798	8	142841965	4	I	IC	1	0.114	0.093
cg00085013	3	14871570	1	II	LC	0	0.577	0.593
cg00085029	11	36398393	1	II	HC	0	0.000	0.000
cg00085061	21	43161624	2	II	ICshore	0	0.088	0.000
cg00085122	1	11709018	2	II	IC	1	0.466	0.485
cg00085123	2	8723906	2	II	IC	0	0.425	0.449
cg00085199	8	141106596	1	II	LC	0	0.095	0.081
cg00085256	2	218251446	1	II	LC	0	0.027	0.000
cg00085281	7	2055099	1	II	LC	1	0.190	0.193
cg00085370	5	1855960	4	II	ICshore	0	0.626	0.640
cg00085403	1	144932207	6	I	HC	1	0.000	0.000
cg00085416	8	74660265	1	II	IC	1	0.361	0.389
cg00085430	17	3031874	1	II	LC	0	0.101	0.084
cg00085434	11	14927489	2	II	ICshore	0	0.486	0.529
cg00085438	3	152049980	1	II	LC	0	0.287	0.231
cg00085448	12	113416442	1	II	LC	0	0.019	0.019
cg00085486	7	84812539	1	II	LC	0	0.314	0.253
cg00085493	1	208040203	1	II	LC	1	0.415	0.405
cg00085619	7	155252748	2	II	ICshore	0	0.034	0.005
cg00085732	17	26800820	1	II	LC	0	0.403	0.190
cg00085747	17	3764113	4	II	IC	1	0.040	0.041
cg00085790	1	211722100	2	II	LC	0	0.218	0.177
cg00085830	1	182808254	1	II	HC	0	0.038	0.041
cg00086113	15	75760823	1	II	LC	0	0.000	0.000
cg00086171	12	56269767	1	II	LC	2	0.023	0.000
cg00086243	1	1142405	1	II	LC	0	0.653	0.675
cg00086266	1	1242895	4	I	HC	0	0.029	0.015
cg00086283	7	158409247	2	I	LC	0	0.132	0.144
cg00086334	16	88904832	3	II	IC	1	0.261	0.246
cg00086346	19	3908136	3	II	HC	0	0.033	0.000
cg00086426	16	10934373	3	II	IC	1	0.000	0.000
cg00086488	13	113648882	1	II	IC	0	0.007	0.000
cg00086493	19	51535348	3	II	IC	0	0.302	0.295
cg00086577	6	32122894	1	II	ICshore	0	0.624	0.631
cg00086670	10	104629122	2	II	HC	0	0.074	0.031
cg00086710	4	89204074	1	II	LC	1	0.584	0.579
cg00086730	16	88782159	3	II	HC	0	0.000	0.000
cg00086809	16	640354	3	II	HC	2	0.172	0.171
cg00086871	4	6988644	2	II	HC	1	0.000	0.000
cg00087005	10	126848218	6	I	HC	0	0.012	0.022
cg00087023	16	2812825	3	II	IC	0	0.023	0.035
cg00087067	5	5265509	3	I	LC	1	0.679	0.654
cg00087073	2	71225672	1	II	LC	0	0.137	0.133
cg00087153	2	48756079	1	II	LC	0	0.090	0.105
cg00087182	22	24302043	6	I	HC	0	0.108	0.103
cg00087244	7	74042487	2	II	LC	0	0.165	0.155
cg00087273	1	17386292	3	II	LC	0	0.106	0.026
cg00087274	3	124856760	2	II	IC	0	0.119	0.117
cg00087298	7	33149137	8	I	HC	1	0.095	0.093
cg00087316	4	180978709	1	II	LC	1	0.282	0.280
cg00087368	6	100896392	1	II	ICshore	0	0.189	0.137
cg00087417	6	35887678	4	II	ICshore	0	0.026	0.005
cg00087420	1	34090941	3	II	IC	0	0.107	0.095
cg00087425	7	22766829	1	II	LC	0	0.151	0.074
cg00087482	7	99800121	2	II	LC	0	0.041	0.022
cg00087511	1	9069875	2	II	LC	0	0.059	0.000
cg00087546	1	3308286	1	II	IC	0	0.000	0.000
cg00087568	16	560280	1	II	IC	0	0.183	0.176
cg00087601	21	35747094	2	II	ICshore	1	0.568	0.613
cg00087645	6	157040279	1	II	LC	0	0.063	0.046
cg00087728	6	33385262	3	II	ICshore	0	0.000	0.000
cg00087792	16	4000986	1	II	LC	0	0.061	0.058
cg00087799	19	4831891	2	II	HC	0	0.000	0.000
cg00087884	1	6525551	1	II	LC	0	0.601	0.630
cg00087898	6	33253643	2	II	IC	1	0.009	0.010
cg00087906	16	55513415	4	I	HC	0	0.064	0.005
cg00087963	16	51169437	1	II	LC	0	0.102	0.106
cg00087971	6	52225096	1	II	LC	0	0.000	0.000
cg00088007	8	41504566	1	II	ICshore	0	0.468	0.442
cg00088026	12	117628347	5	I	HC	0	0.055	0.052
cg00088033	17	35969707	1	II	HC	0	0.066	0.040
cg00088042	10	103892309	3	II	ICshore	0	0.228	0.159
cg00088079	6	16622634	2	II	LC	0	0.263	0.122
cg00088080	1	212861809	2	II	LC	1	0.079	0.066
cg00088130	3	137482267	2	II	ICshore	0	0.046	0.016
cg00088148	2	27344405	1	II	IC	0	0.109	0.019
cg00088183	1	91185168	3	II	HC	0	0.633	0.652
cg00088227	7	127225777	6	I	HC	0	0.071	0.074
cg00088299	4	2538934	7	I	HC	0	0.000	0.000
cg00088410	3	72621886	2	II	IC	1	0.246	0.200
cg00088428	6	112668522	3	II	IC	0	0.000	0.000
cg00088464	3	128780893	4	I	IC	0	0.242	0.255
cg00088504	10	120765398	2	II	LC	0	0.039	0.037
cg00088507	15	29499242	2	II	IC	0	0.000	0.000
cg00088688	6	167560504	3	II	IC	0	0.578	0.606
cg00088691	16	12620513	4	I	IC	2	0.116	0.104
cg00088797	3	12976288	1	II	LC	0	0.612	0.579
cg00088844	12	52317349	2	II	IC	0	0.215	0.080
cg00088880	7	115849793	1	II	LC	0	0.065	0.086
cg00088885	4	88896634	1	II	LC	0	0.161	0.162
cg00088916	16	78011694	2	II	IC	0	0.084	0.049
cg00088972	2	114268101	2	II	IC	0	0.215	0.219
cg00088989	2	96968012	2	II	LC	0	0.176	0.171
cg00089091	2	115919950	3	II	HC	0	0.332	0.248
cg00089101	2	98612552	3	II	HC	0	0.124	0.117
cg00089154	16	57352732	3	I	LC	0	0.000	0.000
cg00089214	12	132516068	1	II	IC	0	0.005	0.000
cg00089224	5	134369116	1	II	HC	0	0.000	0.000
cg00089314	5	135169284	1	II	LC	0	0.379	0.382
cg00089353	3	160473693	7	I	HC	0	0.000	0.000
cg00089372	1	156469964	7	I	HC	0	0.093	0.084
cg00089384	15	51972699	1	II	LC	1	0.228	0.215
cg00089444	13	52378305	5	I	HC	0	0.000	0.000
cg00089451	2	233468457	1	II	LC	2	0.254	0.175
cg00089453	5	150003037	1	II	LC	1	0.456	0.427
cg00089464	6	29717223	2	II	IC	0	0.598	0.587
cg00089486	3	157816330	2	I	HC	0	0.170	0.169
cg00089512	1	2288167	2	II	IC	0	0.081	0.058
cg00089528	5	180609278	1	II	ICshore	1	0.778	0.779
cg00089550	11	57267181	4	II	IC	0	0.633	0.638
cg00089695	9	101746445	1	II	LC	0	0.017	0.000
cg00089719	5	54527320	1	II	ICshore	0	0.000	0.000
cg00089798	12	62585204	3	II	HC	0	0.272	0.142
cg00089814	3	72641008	1	II	LC	0	0.361	0.254
cg00089821	6	170807096	1	II	LC	0	0.303	0.292
cg00089823	5	1932098	1	II	LC	0	0.136	0.142
cg00089864	15	65055305	3	II	IC	0	0.000	0.000
cg00089915	1	66999684	2	II	ICshore	0	0.070	0.068
cg00089945	1	222816858	1	II	LC	0	0.514	0.523
cg00089966	5	159340430	1	II	LC	0	0.400	0.367
cg00090091	13	107036741	1	II	LC	0	0.000	0.003
cg00090103	1	155920763	5	I	IC	0	0.026	0.015
cg00090135	5	7848160	1	II	LC	0	0.003	0.000
cg00090147	8	11562367	3	II	ICshore	0	0.128	0.102
cg00090197	1	43738732	4	I	IC	0	0.017	0.014
cg00090261	8	101118548	3	II	HC	0	0.362	0.216
cg00090265	12	133140305	2	II	IC	4	0.203	0.216
cg00090282	3	21761217	3	II	LC	3	0.307	0.298
cg00090309	7	156832367	1	II	IC	0	0.061	0.052
cg00090338	19	32835826	1	II	IC	1	0.000	0.000
cg00090431	2	241853101	1	II	LC	0	0.360	0.208
cg00090452	12	111253413	1	II	LC	0	0.314	0.143
cg00090521	15	27959995	2	II	LC	0	0.297	0.273
cg00090609	12	108155279	1	II	HC	0	0.000	0.000
cg00090619	6	33160286	7	I	ICshore	0	0.000	0.000
cg00090648	1	226187276	5	I	HC	0	0.071	0.077
cg00090674	22	50446678	1	II	IC	0	0.038	0.034
cg00090731	4	26862057	3	II	HC	1	0.000	0.000
cg00090737	10	135000089	3	I	IC	0	0.316	0.259
cg00090764	1	2259065	2	II	IC	0	0.150	0.091
cg00090767	14	65569376	3	II	HC	0	0.095	0.102
cg00090782	10	43248870	1	II	HC	1	0.837	0.852
cg00090787	15	66795345	2	II	LC	1	0.392	0.032
cg00090800	16	27325237	7	I	HC	0	0.000	0.000
cg00090813	16	71674798	3	I	IC	0	0.095	0.095
cg00090865	3	43663694	5	I	HC	0	0.000	0.000
cg00090936	3	69592090	1	II	ICshore	0	0.103	0.109
cg00091004	1	203455289	1	II	LC	0	0.062	0.069
cg00091044	6	30689640	3	II	HC	0	0.049	0.067
cg00091060	19	57922082	1	II	LC	1	0.258	0.258
cg00091064	6	41376604	2	II	IC	0	0.805	0.810
cg00091146	8	1050972	1	II	LC	0	0.071	0.078
cg00091162	1	167906284	7	I	ICshore	1	0.073	0.068
cg00091285	1	98511031	4	I	HC	0	0.026	0.020
cg00091302	1	182602986	1	II	IC	0	0.441	0.434
cg00091349	3	151048406	1	II	LC	0	0.321	0.135
cg00091483	12	118574757	3	II	HC	0	0.224	0.207
cg00091569	3	40428383	2	I	LC	0	0.529	0.541
cg00091589	16	87753704	2	II	ICshore	0	0.097	0.101
cg00091596	15	98503803	1	II	HC	0	0.124	0.042
cg00091633	3	120170383	6	I	ICshore	0	0.589	0.568
cg00091693	17	39041602	1	II	LC	0	0.138	0.119
cg00091742	7	23796949	5	I	IC	0	0.151	0.143
cg00091760	10	124131072	1	II	LC	0	0.116	0.051
cg00091781	15	40886101	2	II	ICshore	2	0.000	0.000
cg00091794	9	101472149	3	II	HC	0	0.251	0.218
cg00091827	2	127863656	4	I	ICshore	1	0.056	0.066
cg00091953	4	143326541	2	II	IC	0	0.000	0.000
cg00091960	7	126829514	2	II	LC	0	0.124	0.117
cg00091964	2	80530891	2	II	HC	0	0.005	0.000
cg00092235	17	70154920	1	II	IC	0	0.324	0.349
cg00092273	8	124780287	2	II	HC	1	0.001	0.000
cg00092287	2	152146295	5	I	HC	0	0.000	0.000
cg00092309	4	185934797	2	II	IC	0	0.688	0.702
cg00092383	7	157075207	5	I	IC	3	0.586	0.608
cg00092389	16	27561478	5	I	HC	0	0.017	0.000
cg00092400	12	51788285	1	II	LC	0	0.434	0.386
cg00092443	20	46578370	1	II	LC	1	0.833	0.837
cg00092518	13	50070550	4	I	HC	0	0.074	0.068
cg00092551	7	127371565	1	II	LC	0	0.000	0.000
cg00092565	21	47515209	3	I	LC	1	0.039	0.019
cg00092611	10	28821682	6	I	HC	1	0.000	0.000
cg00092644	1	95360379	1	II	LC	0	0.000	0.000
cg00092682	6	122727427	1	II	LC	0	0.089	0.037
cg00092711	21	47850317	1	II	IC	0	0.212	0.178
cg00092821	6	46047619	1	II	LC	1	0.159	0.141
cg00092967	7	151000789	2	II	HC	1	0.023	0.014
cg00092992	1	33596100	1	II	LC	1	0.424	0.384
cg00093058	16	717932	3	II	HC	0	0.208	0.178
cg00093080	12	117421224	1	II	LC	0	0.008	0.000
cg00093087	12	50344548	3	I	IC	0	0.045	0.032
cg00093095	17	76481380	2	II	IC	0	0.609	0.602
cg00093099	18	2849071	1	II	LC	0	0.488	0.537
cg00093149	12	12337461	1	II	LC	0	0.115	0.081
cg00093177	17	37185495	1	II	LC	0	0.008	0.000
cg00093220	1	113258217	2	II	HC	0	0.023	0.010
cg00093433	16	85981310	3	II	HC	0	0.506	0.479
cg00093436	1	36172279	1	II	IC	0	0.000	0.000
cg00093478	13	112996967	2	I	ICshore	1	0.606	0.595
cg00093542	8	27144453	1	II	LC	0	0.438	0.478
cg00093544	22	30901640	6	I	IC	0	0.306	0.319
cg00093643	15	44579510	2	II	LC	1	0.480	0.338
cg00093686	12	115131142	2	I	IC	0	0.131	0.133
cg00093688	9	140113369	1	II	LC	0	0.312	0.313
cg00093695	3	122629793	1	II	LC	0	0.114	0.067
cg00093815	8	29953478	1	II	HC	0	0.013	0.000
cg00093851	7	123195258	1	II	LC	0	0.000	0.000
cg00093890	4	106817692	2	II	HC	0	0.000	0.000
cg00093956	12	107372431	1	II	LC	1	0.000	0.000
cg00093971	3	51907586	1	II	LC	0	0.249	0.254
cg00094006	1	47976007	3	II	IC	0	0.000	0.000
cg00094036	12	72057474	5	I	HC	0	0.099	0.095
cg00094063	16	66913816	2	I	ICshore	0	0.219	0.178
cg00094095	1	203834696	2	II	LC	1	0.078	0.081
cg00094155	22	51021438	2	II	HC	0	0.023	0.013
cg00094158	10	126435795	1	II	LC	0	0.044	0.042
cg00094244	5	131280217	1	II	LC	0	0.038	0.013
cg00094255	6	164092410	1	II	LC	0	0.208	0.185
cg00094256	4	25378438	4	I	HC	0	0.012	0.015
cg00094303	16	65039041	1	II	LC	0	0.071	0.066
cg00094359	2	176962928	3	II	ICshore	0	0.190	0.135
cg00094412	6	29592854	1	II	LC	1	0.389	0.424
cg00094487	15	65255928	3	II	IC	1	0.068	0.105
cg00094518	7	130418549	5	I	HC	0	0.345	0.294
cg00094585	1	53631322	2	II	LC	0	0.011	0.032
cg00094595	12	91775374	1	II	LC	0	0.493	0.478
cg00094734	2	96830479	3	I	LC	0	0.411	0.261
cg00094735	5	1949198	3	II	IC	1	0.332	0.278
cg00094739	17	77179999	1	II	HC	0	0.000	0.000
cg00094744	2	239927431	1	II	LC	0	0.225	0.176
cg00094751	7	99692902	1	II	IC	0	0.071	0.057
cg00094817	10	35464482	1	II	LC	1	0.001	0.000
cg00094851	2	26205706	2	II	ICshore	0	0.023	0.036
cg00094858	19	49623089	3	II	HC	0	0.030	0.019
cg00094898	16	55365950	4	II	ICshore	0	0.139	0.138
cg00094901	6	31670595	4	I	HC	0	0.022	0.030
cg00094913	3	194120949	1	II	IC	1	0.190	0.193
cg00094943	7	150093059	1	II	LC	0	0.096	0.098
cg00095018	6	36101338	2	II	LC	0	0.498	0.528
cg00095099	16	20377894	1	II	LC	0	0.095	0.074
cg00095165	18	47825241	3	II	ICshore	0	0.380	0.402
cg00095214	1	38272200	1	II	LC	0	0.505	0.494
cg00095259	18	59218797	1	II	LC	0	0.510	0.491
cg00095276	5	1068111	1	II	IC	0	0.215	0.213
cg00095326	1	228940949	3	II	IC	0	0.557	0.543
cg00095333	17	70172535	1	II	LC	0	0.086	0.056
cg00095396	16	87722219	2	II	IC	1	0.082	0.070
cg00095431	2	67775781	1	II	LC	0	0.060	0.038
cg00095463	12	99038235	2	II	ICshore	0	0.000	0.000
cg00095493	20	34130037	2	II	HC	0	0.212	0.178
cg00095523	12	115105485	2	II	HC	0	0.204	0.198
cg00095526	1	201081686	1	II	LC	1	0.720	0.725
cg00095594	1	236228625	7	I	HC	1	0.160	0.184
cg00095608	10	130010356	6	I	HC	1	0.179	0.183
cg00095629	6	168811070	1	II	LC	0	0.127	0.068
cg00095674	1	150122654	4	II	HC	0	0.023	0.008
cg00095677	17	3833739	3	II	IC	1	0.895	0.898
cg00095678	11	120196371	3	II	HC	0	0.408	0.350
cg00095688	1	2003864	2	II	IC	0	0.390	0.202
cg00095728	2	176976081	2	II	IC	0	0.218	0.197
cg00095772	2	1050773	1	II	LC	0	0.188	0.099
cg00095846	5	139551088	1	II	LC	1	0.000	0.000
cg00095859	7	1336729	6	I	IC	1	0.409	0.404
cg00095870	19	1119388	2	II	ICshore	0	0.033	0.006
cg00095918	7	2269822	2	II	LC	0	0.000	0.000
cg00095930	12	109569116	2	II	LC	0	0.711	0.762
cg00095936	3	154039997	3	II	LC	1	0.012	0.022
cg00095976	6	118228060	2	II	HC	1	0.034	0.000
cg00096039	15	25650950	1	II	LC	0	0.010	0.000
cg00096065	5	150034405	1	II	IC	1	0.005	0.017
cg00096104	13	100547897	2	I	HC	0	0.091	0.077
cg00096106	5	100176809	1	II	LC	0	0.140	0.081
cg00096307	2	106761754	3	II	IC	0	0.167	0.068
cg00096328	3	41200046	1	II	LC	0	0.242	0.146
cg00096418	16	65910068	1	II	LC	0	0.064	0.051
cg00096419	3	9994967	2	II	LC	0	0.170	0.133
cg00096440	16	756586	3	II	ICshore	0	0.037	0.040
cg00096536	4	154711906	1	II	ICshore	0	0.544	0.622
cg00096603	4	95572122	1	II	LC	0	0.000	0.000
[truncated: 415,070 more rows]
