# Supplementary material for: Contribution of genetic variation to transgenerational inheritance of DNA methylation
Source: Genome Biol. 2014 May 29;15(5):R73. doi: 10.1186/gb-2014-15-5-r73 (PMC4072933; doi:10.1186/gb-2014-15-5-r73)
Supplement: Additional file 9: Figure S8 — Effect size for the association between most significant SNPs from the GWAS of the 10 most heritable methylation probes and the surrounding DNA methylation probes in the surrounding 8Mbp window. (a) rs1374010 - chromosome 13, (b) rs73351675 - chromosome 17, (c) rs11763218 - chromosome 7, (d) rs34212454 - chromosome 21, (e) rs748554 - chromosome 16, (f) rs4075355 - chromosome 14, (g) rs2040847 - chromosome 17, (h) rs10021525 - chromosome 4, (i) rs10848167 - chromosome 12. [file gb-2014-15-5-r73-S9.zip]

Archive with 9 entries (9 files):
- 3001_6051837451123248_MOESM10_ESM.png
- 3001_6051837451123248_MOESM11_ESM.png
- 3001_6051837451123248_MOESM12_ESM.png
- 3001_6051837451123248_MOESM13_ESM.png
- 3001_6051837451123248_MOESM14_ESM.png
- 3001_6051837451123248_MOESM15_ESM.png
- 3001_6051837451123248_MOESM16_ESM.png
- 3001_6051837451123248_MOESM17_ESM.png
- 3001_6051837451123248_MOESM18_ESM.png
